# Supplementary material for: Using bioinformatics to investigate functional diversity: a case study of MHC diversity in koalas
Source: Immunogenetics. 2024 Oct 5;76(5-6):381–95. doi: 10.1007/s00251-024-01356-6 (PMC11496358; doi:10.1007/s00251-024-01356-6)
Supplement: Supplementary file 2 — Supplementary file2 (XLSX 97 KB) [file 251_2024_1356_MOESM2_ESM.xlsx]

## Sheet: Sheet1
Supplementary Table 3: Table containing 450 koalas investigated in this study and the haplotypes designated for each allele at each gene, NA means haplotype could not be resolved
Region	LGA	Individual	DAA_1_allele_1	DAA_1_allele_2	DAB_2_allele_1	DAB_2_allele_2	DAB_3_allele_1	DAB_3_allele_2	DAB_4_allele_1	DAB_4_allele_2	DAB_5_allele_1	DAB_5_allele_2	DBA_1_allele_1	DBA_1_allele_2	DBA_2_allele_1	DBA_2_allele_2	DBB_2_allele_1	DBB_2_allele_2	DBB_3_allele_1	DBB_3_allele_2	DCA_1_allele_1	DCA_1_allele_2	DCB_1_allele_1	DCB_1_allele_2	DMA_1_allele_1	DMA_1_allele_2	DMB_1_allele_1	DMB_1_allele_2	MHCI_1_allele_1	MHCI_1_allele_2	MHCI_10_allele_1	MHCI_10_allele_2	MHCI_12_allele_1	MHCI_12_allele_2	MHCI_13_allele_1	MHCI_13_allele_2	MHCI_15_allele_1	MHCI_15_allele_2	MHCI_19_allele_1	MHCI_19_allele_2	MHCI_2_allele_1	MHCI_2_allele_2	MHCI_4_allele_1	MHCI_4_allele_2	MHCI_5_allele_1	MHCI_5_allele_2	MHCI_8_allele_1	MHCI_8_allele_2	MHCI_9_allele_1
M_NSW	NSW_Armidale	Armidale_F_M50273	3	3	3	4	1	2	1	1	1	1	1	2	1	2	1	1	3	2	3	3	3	3	2	2	NA	NA	1	2	3	2	1	NA	2	2	2	2	1	2	1	2	NA	1	2	2	1	1	2
M_NSW	NSW_Greater_Blue_Mountains	BMnt_F_7041500	1	3	NA	2	6	NA	1	1	1	1	2	4	NA	4	1	1	6	2	1	2	1	2	1	3	1	2	1	2	1	1	NA	NA	1	2	2	2	4	4	2	2	NA	1	1	2	3	1	1
M_NSW	NSW_Greater_Blue_Mountains	BMnt_F_7094923	1	1	5	4	4	2	1	1	1	3	1	8	3	3	1	1	3	2	5	4	4	4	2	2	NA	NA	1	2	1	1	1	NA	1	2	2	2	1	1	1	2	NA	3	2	2	3	2	4
M_NSW	NSW_Greater_Blue_Mountains	BMnt_F_7094976	1	1	6	2	7	5	1	3	1	3	1	6	3	3	1	1	3	2	5	5	4	4	2	2	3	3	1	1	1	1	1	3	1	1	2	2	1	4	2	2	NA	1	2	2	3	3	4
M_NSW	NSW_Greater_Blue_Mountains	BMnt_F_7094979	3	3	NA	NA	NA	NA	1	3	1	1	1	4	NA	4	1	1	7	NA	5	2	4	2	1	3	1	2	1	1	1	1	NA	NA	1	2	2	2	1	4	2	2	4	1	1	2	3	1	1
M_NSW	NSW_Greater_Blue_Mountains	BMnt_M_7041293	1	1	1	2	4	2	1	1	1	1	1	6	1	1	1	1	3	2	1	1	1	1	1	1	1	1	1	1	1	1	1	NA	1	1	2	1	1	4	2	2	1	6	1	1	3	3	4
M_NSW	NSW_Greater_Blue_Mountains	BMnt_M_7041492	1	3	7	2	2	11	1	1	2	1	1	2	3	NA	1	2	7	2	1	3	1	3	2	2	4	4	1	2	1	1	1	2	2	2	2	2	1	2	1	2	NA	1	2	2	3	1	1
M_NSW	NSW_Greater_Blue_Mountains	BMnt_U_7041191	1	1	3	4	7	2	1	1	2	1	1	2	3	3	1	1	3	2	4	1	1	4	2	2	NA	NA	1	2	1	1	NA	NA	2	2	2	1	1	1	2	2	7	4	2	2	3	3	4
M_NSW	NSW_Bellingen	Coffs_Harbour_F_M44977	1	3	2	NA	NA	NA	1	1	2	2	1	4	3	NA	1	1	3	5	1	2	1	2	2	2	NA	NA	2	2	1	3	NA	NA	NA	NA	2	2	NA	NA	1	2	NA	NA	2	2	3	1	NA
M_NSW	NSW_Coffs_Harbour	Coffs_Harbour_F_M47046	1	3	14	2	2	11	1	1	2	2	7	4	NA	4	1	1	12	3	1	2	1	2	2	2	NA	NA	1	2	1	3	NA	7	2	2	2	1	1	2	1	2	NA	NA	2	2	3	1	3
M_NSW	NSW_Coffs_Harbour	Coffs_M_44984	1	2	14	2	2	NA	1	1	2	2	1	3	3	3	1	1	1	2	1	1	5	4	2	2	4	4	1	2	3	2	1	5	1	1	2	1	1	1	2	2	NA	NA	1	1	NA	NA	1
M_NSW	NSW_Dubbo	Dubbo_U_C11212	1	1	6	2	NA	NA	1	1	2	2	7	1	3	3	1	1	3	2	4	4	4	4	2	2	4	4	1	2	1	1	1	9	1	1	2	2	2	4	1	2	4	4	2	2	4	4	4
M_NSW	NSW_Dubbo	Dubbo_U_C11358	1	1	1	4	4	20	1	1	1	1	1	6	3	3	1	1	3	2	1	3	1	3	1	2	1	3	1	1	1	1	NA	NA	NA	4	2	1	1	2	2	2	NA	3	1	2	3	3	4
M_NSW	NSW_Dubbo	Dubbo_U_C11413	1	1	7	10	2	8	1	1	2	1	1	6	3	3	1	1	3	2	4	1	1	4	2	2	NA	NA	1	1	1	1	NA	NA	1	1	2	1	2	4	2	2	NA	NA	2	2	3	2	4
M_NSW	NSW_Gunnedah	Dubbo_U_C11085	1	1	11	15	1	2	1	1	1	1	1	8	3	3	1	1	3	2	4	2	4	2	2	3	2	4	1	1	1	1	1	2	1	4	2	1	1	1	2	2	18	NA	2	2	3	3	4
M_NSW	NSW_Dubbo	Dubbo_U_C11512	3	3	1	4	1	2	1	1	1	1	1	6	3	3	1	1	3	2	3	3	3	3	2	2	3	3	1	1	3	3	NA	3	1	2	2	1	1	1	2	2	6	6	2	2	1	1	4
M_NSW	NSW_Port_Stephens	F_Beach_RS_PTS	3	3	5	4	1	2	1	1	1	1	1	6	3	3	1	1	NA	3	5	5	4	4	3	3	2	2	2	2	3	3	1	NA	2	2	2	2	1	1	1	2	NA	NA	2	2	3	3	4
M_NSW	NSW_Gunnedah	F_DECC104_GUH	1	3	NA	NA	4	NA	1	3	1	1	NA	NA	3	3	1	1	4	2	4	1	1	4	2	2	NA	NA	2	2	1	2	10	NA	2	2	1	1	1	1	1	2	18	6	2	2	1	1	1
M_NSW	NSW_Gunnedah	F_DECC130_GUH	1	3	11	1	1	2	1	1	1	1	1	9	NA	NA	1	2	4	2	4	1	1	4	2	2	NA	NA	1	2	1	2	10	NA	2	2	2	1	1	1	1	2	1	22	2	2	3	1	1
M_NSW	NSW_Gunnedah	F_DECC137F_GUH	1	2	NA	4	16	10	1	3	1	1	1	11	NA	NA	1	1	1	2	4	1	1	4	1	2	1	4	1	2	1	2	4	12	2	4	2	1	1	1	1	2	7	6	1	2	4	4	6
M_NSW	NSW_Gunnedah	F_DECC162_GUH	3	3	11	NA	7	6	1	3	1	1	5	5	2	2	2	2	11	11	1	1	1	1	2	2	3	3	1	2	2	2	1	5	1	1	2	1	1	1	1	2	7	1	2	2	1	1	2
M_NSW	NSW_Port_Stephens	F_Eila_PTS	1	3	11	5	4	2	1	1	2	1	7	4	3	4	1	1	2	5	1	1	1	1	2	2	NA	NA	1	1	1	1	1	2	NA	NA	2	1	1	1	2	2	17	2	2	2	3	3	NA
M_NSW	NSW_Port_Stephens	F_Gilchrist_PTS	1	3	11	NA	1	2	1	1	1	1	1	6	3	3	1	1	NA	3	5	4	4	4	2	3	2	3	1	2	1	3	1	NA	2	2	2	2	1	1	1	2	NA	NA	2	2	3	3	4
M_NSW	NSW_Port_Stephens	F_Joanie_PTS	1	3	11	1	4	2	1	1	1	1	2	4	3	4	1	1	3	5	1	2	1	2	2	2	NA	NA	1	2	1	1	1	12	1	2	2	1	1	1	1	2	17	1	2	2	3	3	NA
M_NSW	NSW_Port_Stephens	F_MidnightR_PTS	1	1	11	5	1	2	1	1	1	1	1	6	3	3	1	1	3	2	4	2	4	2	2	2	NA	NA	1	2	1	1	4	NA	1	2	2	2	1	1	1	2	17	2	2	2	3	3	4
M_NSW	NSW_Port_Stephens	F_SES_Maree_PTS	1	2	11	1	1	2	1	1	1	1	1	11	3	3	1	1	1	2	5	2	4	2	2	2	4	4	1	1	1	2	4	NA	6	6	2	1	1	1	2	2	2	NA	2	2	NA	NA	1
M_NSW	NSW_Gunnedah	F_USYD062F_GUH	1	3	11	1	1	2	1	1	1	1	7	4	NA	4	1	1	2	5	1	2	1	2	2	3	2	3	2	2	1	2	NA	NA	2	4	2	1	1	1	1	1	7	22	2	2	3	1	1
M_NSW	NSW_Gunnedah	F_USYD089F_GUH	1	1	5	4	1	2	1	1	1	1	1	6	3	3	1	1	3	2	4	4	4	4	2	2	4	4	2	2	1	1	NA	NA	1	2	2	1	1	1	1	1	18	NA	2	2	2	2	4
M_NSW	NSW_Gunnedah	Liverpool_Plains_F_M48961	1	3	NA	NA	NA	NA	3	3	1	1	1	6	3	3	1	1	3	2	4	3	4	3	2	2	NA	NA	1	1	1	3	NA	NA	1	2	2	1	5	1	2	2	NA	21	2	2	1	4	4
M_NSW	NSW_Gunnedah	Liverpool_Plains_F_M48962	1	2	NA	NA	4	2	1	1	1	1	1	11	1	1	1	1	NA	NA	4	1	1	4	1	2	1	4	2	2	1	2	1	2	1	2	2	1	5	1	1	1	8	9	1	2	4	4	6
M_NSW	NSW_Gunnedah	Liverpool_Plains_F_M48974	1	3	NA	NA	1	2	1	1	1	1	1	6	3	3	1	1	3	2	1	3	1	3	2	2	NA	NA	1	2	1	3	4	7	2	2	2	2	1	4	1	2	1	1	2	2	3	1	4
M_NSW	NSW_Gunnedah	Liverpool_Plains_M_M46161	1	1	6	11	4	NA	1	3	1	1	1	6	3	3	1	1	3	2	4	4	4	4	2	2	4	4	2	2	1	1	4	NA	6	4	1	1	1	1	1	1	18	NA	2	2	4	4	4
M_NSW	NSW_Gunnedah	Liverpool_Plains_M_M48983	1	1	11	1	1	2	1	1	1	1	1	8	3	3	1	1	3	2	4	4	4	4	2	2	4	4	2	2	1	1	1	3	1	2	2	1	1	1	1	1	18	22	2	2	2	2	1
M_NSW	NSW_Gunnedah	LPlains_F_48964	1	1	1	4	1	2	1	1	1	1	NA	NA	3	3	1	1	3	2	4	2	4	2	2	3	2	4	1	2	1	1	NA	NA	1	4	2	2	1	1	1	2	18	22	2	2	3	3	4
M_NSW	NSW_Gunnedah	LPlains_F_49019	1	1	6	2	3	2	1	3	1	1	1	6	3	3	1	1	3	2	4	4	4	4	2	2	4	4	1	2	1	1	NA	NA	1	2	2	1	1	1	1	2	7	1	2	2	2	2	4
M_NSW	NSW_Gunnedah	LPlains_M_48967	1	1	7	2	4	NA	1	3	1	1	1	6	3	3	1	1	3	2	4	4	4	4	2	2	4	4	1	2	1	1	NA	NA	1	1	2	1	1	1	1	2	NA	NA	2	2	2	2	4
M_NSW	NSW_Gunnedah	LPlains_M_48973	1	1	14	2	7	2	1	1	1	1	1	6	3	3	1	1	3	2	4	1	1	4	2	2	4	4	2	2	1	1	10	2	2	4	2	1	1	1	1	1	7	6	2	2	3	2	4
M_NSW	NSW_Gunnedah	LPlains_M_49001	1	1	3	2	NA	2	1	1	1	1	1	6	3	3	1	1	3	2	4	4	4	4	2	2	4	4	2	2	1	1	NA	NA	2	4	2	1	1	1	1	1	18	7	2	2	2	2	1
M_NSW	NSW_Gunnedah	LPlains_U_46160	1	1	NA	2	NA	NA	3	3	1	1	1	6	3	3	1	1	3	2	4	4	4	4	2	2	4	4	1	1	1	1	NA	NA	NA	NA	2	1	NA	1	2	2	NA	25	2	2	2	2	4
M_NSW	NSW_Kempsey	M47634_001	1	1	11	1	1	2	1	1	2	2	1	NA	3	3	1	1	3	2	1	1	5	4	2	3	2	3	1	2	1	1	1	3	1	1	2	2	1	2	1	2	NA	NA	2	2	3	NA	4
M_NSW	NSW_Gunnedah	M49020_001	1	1	NA	2	NA	2	1	3	1	1	1	6	3	3	1	1	3	2	4	4	4	4	2	2	4	4	1	1	1	1	NA	NA	1	4	2	2	1	1	2	2	NA	NA	2	2	4	4	1
M_NSW	NSW_Gunnedah	M49021_001	1	1	NA	NA	4	2	1	1	1	1	7	1	3	3	1	1	3	2	4	4	4	4	2	2	4	4	2	2	1	1	4	NA	2	4	2	2	1	1	1	1	18	7	2	2	2	2	4
M_NSW	NSW_Gunnedah	M49023_001	1	3	11	5	1	2	1	1	2	1	1	9	3	3	1	2	4	2	4	1	1	4	2	2	NA	NA	1	2	1	2	NA	NA	1	2	2	1	1	1	1	2	6	22	2	2	NA	1	1
M_NSW	NSW_Gunnedah	M_DECC015_GUH	1	1	NA	NA	4	2	1	1	1	1	1	6	1	1	1	1	3	2	4	2	4	2	2	3	2	4	1	1	1	1	NA	NA	1	4	2	1	1	1	2	2	18	NA	2	2	3	3	4
M_NSW	NSW_Gunnedah	M_DECC076_GUH	1	1	11	7	16	2	1	3	1	1	1	6	3	3	1	1	3	2	4	2	4	2	2	3	2	4	1	2	1	1	4	NA	2	4	2	2	1	1	1	2	18	7	2	2	3	3	4
M_NSW	NSW_Port_Stephens	M_Galloping_PTS	1	3	11	5	1	2	1	1	1	1	1	6	3	3	1	1	3	2	5	2	4	2	2	3	2	4	1	2	1	3	NA	NA	2	2	2	2	1	1	1	2	1	NA	2	2	3	3	4
M_NSW	NSW_Port_Stephens	M_Howie_PTS	3	3	11	NA	1	2	1	1	1	1	1	6	3	3	1	1	NA	3	5	1	1	4	3	3	2	2	1	1	3	3	NA	NA	2	2	2	1	1	1	2	2	17	2	2	2	3	3	1
M_NSW	NSW_Port_Stephens	M_Solstice_PTS	1	2	14	11	NA	15	1	1	2	2	4	NA	1	1	1	2	4	2	1	2	1	2	2	2	4	4	1	1	1	3	10	NA	2	2	2	2	4	4	2	2	18	NA	2	2	3	1	1
M_NSW	NSW_Port_Stephens	M_Tai_PTS	3	3	11	1	1	2	1	1	1	1	4	4	4	4	1	1	6	5	1	1	1	1	2	2	3	3	1	2	1	2	1	NA	2	2	2	1	1	1	1	2	18	17	2	2	3	1	3
M_NSW	NSW_Gunnedah	M_USYD014_GUH	1	1	NA	4	NA	NA	3	3	1	1	1	6	3	3	1	1	3	2	4	4	4	4	2	2	4	4	1	2	1	1	10	NA	2	NA	2	1	5	1	1	2	26	11	2	2	2	2	4
M_NSW	NSW_Gunnedah	M_USYD040_GUH	1	1	NA	NA	4	2	1	3	1	1	1	6	3	3	1	1	3	2	4	4	4	4	2	2	4	4	1	2	1	1	NA	NA	1	4	2	2	1	1	1	2	18	6	2	2	4	4	4
M_NSW	NSW_Gunnedah	M_USYD098M_GUH	1	1	NA	NA	NA	2	1	3	1	1	1	6	3	3	1	1	3	2	4	4	4	4	2	2	4	4	1	2	1	1	10	NA	2	2	2	1	1	1	1	2	6	22	2	2	2	2	1
M_NSW	NSW_Warrumbungle	Pillig_F_M47418	1	3	14	2	2	8	1	1	2	1	NA	NA	3	3	1	2	4	2	5	3	1	3	2	2	3	5	1	1	3	2	NA	NA	1	1	1	2	NA	NA	2	2	17	NA	2	2	NA	1	1
M_NSW	NSW_Warrumbungle	Pillig_M_M47035	1	3	NA	NA	2	NA	1	1	2	1	NA	NA	3	3	1	1	NA	NA	5	3	1	3	2	2	NA	NA	1	1	1	3	1	3	1	1	2	2	1	4	2	2	NA	NA	2	2	NA	1	1
M_NSW	NSW_Warrumbungle	Pillig_M_M47420	3	3	11	15	2	NA	1	1	2	2	1	5	2	2	1	2	4	3	4	4	4	4	2	2	3	3	1	2	2	2	1	NA	1	2	2	2	4	4	2	2	1	1	2	2	1	1	NA
M_NSW	NSW_Port_Macquarie	PMac_F_81925	1	2	3	2	1	2	1	1	2	2	1	11	3	3	1	1	1	2	4	1	1	4	1	2	1	3	1	1	1	2	1	5	2	3	2	2	5	1	2	2	NA	NA	1	2	NA	NA	6
M_NSW	NSW_Port_Macquarie	PMac_F_81926	1	1	3	2	3	2	1	1	2	2	1	6	3	3	1	1	3	2	5	1	1	4	2	2	NA	NA	1	1	1	1	NA	NA	1	1	2	1	1	4	2	2	18	18	2	2	NA	NA	4
M_NSW	NSW_Port_Macquarie	PMac_F_81927	1	1	1	2	1	10	1	1	2	1	1	6	3	3	1	1	3	2	1	1	5	4	1	2	1	3	1	1	1	1	NA	NA	2	2	2	1	3	4	2	2	10	11	1	2	NA	NA	4
M_NSW	NSW_Port_Macquarie	PMac_F_81996	1	3	3	2	7	10	1	1	2	2	1	NA	1	1	2	2	4	2	1	6	1	3	2	2	3	3	1	2	1	2	4	13	1	2	2	2	1	4	1	2	18	18	2	2	NA	1	NA
M_NSW	NSW_Port_Macquarie	PMac_M_81900	1	1	NA	NA	2	8	1	1	2	1	7	1	3	3	1	1	3	2	1	1	1	1	1	1	1	1	1	1	1	1	1	3	1	1	2	2	5	1	2	2	18	NA	1	1	NA	NA	4
M_NSW	NSW_Port_Macquarie	PMac_M_81913	1	3	NA	NA	20	8	1	1	2	1	1	9	1	1	2	2	4	2	4	1	1	4	2	2	3	3	1	2	1	2	NA	NA	1	2	1	2	1	1	1	2	18	1	2	2	NA	1	1
M_NSW	NSW_Port_Macquarie	PMac_M_81967	3	3	18	2	NA	8	1	1	2	1	6	4	NA	4	1	1	6	2	3	2	2	3	2	2	3	3	1	1	3	2	1	NA	1	NA	2	1	NA	3	2	2	NA	NA	2	2	1	1	2
M_NSW	NSW_Port_Macquarie	PortMac_F_50048	1	1	6	2	20	11	1	1	2	2	7	1	3	3	1	1	3	2	1	1	5	4	2	2	3	3	1	1	1	1	NA	NA	1	1	2	1	5	2	2	2	18	NA	2	2	NA	NA	4
M_NSW	NSW_Port_Macquarie	PortMac_M_50047	1	3	5	4	1	2	1	1	2	2	7	4	3	3	1	1	6	2	5	5	4	4	2	2	NA	NA	1	1	1	2	1	NA	1	1	2	2	1	1	2	2	NA	NA	2	2	NA	1	1
M_NSW	NSW_Port_Macquarie	Port_Macquarie_F_Emma	3	3	11	1	4	2	1	1	2	1	5	5	5	5	2	2	11	11	6	6	3	3	2	2	3	3	1	1	2	2	4	3	1	2	2	2	3	4	2	2	18	NA	2	2	1	1	5
M_NSW	NSW_Port_Macquarie	Port_Macquarie_F_M50239	1	1	3	2	1	2	1	1	2	2	1	6	3	3	1	1	3	2	1	1	1	1	1	3	1	2	1	1	1	1	NA	NA	1	1	2	2	5	2	2	2	18	NA	1	2	NA	NA	4
M_NSW	NSW_Port_Macquarie	Port_Macquarie_M_Callum	1	2	1	2	1	2	1	1	2	2	1	11	1	1	1	1	1	2	5	1	1	4	1	2	1	4	1	2	1	2	NA	NA	1	2	2	2	1	4	1	2	18	1	1	2	NA	NA	6
M_NSW	NSW_Port_Macquarie	Port_Macquarie_M_M50237	1	2	3	2	6	8	1	1	2	2	1	11	3	3	1	1	1	2	1	1	5	4	1	1	1	1	1	2	1	2	1	5	1	1	2	2	2	4	2	2	1	NA	1	1	NA	NA	6
N_QLD	NSW_Armidale	Armid_M_M7070	1	2	1	2	3	2	1	1	2	2	NA	3	3	3	1	1	1	2	1	2	1	2	1	1	1	1	1	2	1	2	NA	NA	1	2	1	2	NA	NA	1	2	2	NA	1	1	NA	NA	1
N_QLD	QLD_Tablelands	Atherton_M	3	3	3	2	4	2	1	1	1	1	4	5	4	4	2	2	4	5	1	1	1	1	2	3	2	3	2	2	1	2	NA	NA	2	2	2	1	3	4	1	2	1	NA	2	2	1	1	3
N_QLD	QLD_Moreton_Bay_Region	F_Bubbles_MBR	3	3	3	4	4	2	1	1	2	2	1	1	2	2	1	1	3	3	4	3	4	3	1	2	1	4	1	2	2	2	NA	NA	1	2	2	1	4	4	1	2	19	1	2	2	1	1	4
N_QLD	QLD_Moreton_Bay_Region	F_Coco_MBR	3	3	3	4	NA	6	1	1	2	3	1	5	2	2	1	2	11	3	4	4	4	4	1	1	1	1	2	2	2	2	4	3	1	2	2	2	4	4	1	1	NA	NA	1	2	1	1	NA
N_QLD	QLD_Moreton_Bay_Region	F_Jadore_MBR	3	3	3	11	1	2	1	1	2	3	1	4	4	2	1	1	6	3	1	3	1	3	2	2	3	3	1	2	1	2	4	NA	1	4	2	1	4	4	2	2	NA	NA	2	2	3	1	NA
N_QLD	QLD_Moreton_Bay_Region	F_Josie_MBR	3	3	16	2	22	8	1	1	2	2	5	5	5	5	2	2	11	11	4	4	4	4	1	1	1	1	1	2	2	2	NA	NA	1	2	2	2	3	4	1	2	NA	NA	1	1	1	1	5
N_QLD	QLD_Moreton_Bay_Region	F_Julia_MBR	3	3	NA	NA	7	2	1	2	2	2	1	5	2	2	1	2	11	3	4	1	5	4	1	2	1	5	1	2	2	2	4	NA	2	2	1	1	3	4	1	2	NA	NA	1	2	1	1	3
N_QLD	QLD_Moreton_Bay_Region	F_Lana_MBR	3	3	5	4	7	2	1	1	2	3	5	5	5	5	2	2	4	4	4	4	4	4	1	1	1	1	1	2	2	2	NA	NA	2	2	2	1	4	4	1	2	20	20	1	1	1	1	5
N_QLD	QLD_Moreton_Bay_Region	F_Millie_MBR	3	3	3	4	12	2	1	1	2	3	1	1	2	2	1	1	3	3	1	3	5	3	2	2	3	5	1	2	2	2	NA	NA	1	2	1	1	4	4	2	2	NA	NA	2	2	1	1	2
N_QLD	QLD_Moreton_Bay_Region	F_Rizzo_MBR	3	3	3	4	4	2	1	1	2	2	1	1	2	2	1	1	3	3	4	1	5	4	1	2	1	5	1	2	2	2	10	NA	2	2	2	2	NA	1	2	2	NA	NA	2	2	1	1	4
N_QLD	QLD_Moreton_Bay_Region	F_Tamara_O_MBR	3	3	11	1	23	5	1	1	2	1	1	1	2	2	1	1	3	3	4	3	4	3	1	2	1	3	2	2	2	2	1	3	1	1	2	1	1	4	2	2	20	NA	2	2	1	1	4
N_QLD	QLD_Moreton_Bay_Region	F_Tanja_MBR	3	3	3	4	7	2	1	1	2	2	1	4	4	2	1	1	3	5	1	3	1	3	2	2	3	3	2	2	1	2	4	8	2	4	1	1	5	1	1	2	NA	15	2	2	3	1	NA
N_QLD	QLD_Moreton_Bay_Region	F_The_Hoff_MBR	3	3	1	4	4	2	1	1	2	2	5	5	2	2	2	2	4	4	4	4	4	4	1	1	1	1	2	2	2	2	NA	NA	2	2	2	1	4	4	1	1	NA	NA	1	1	1	4	5
N_QLD	QLD_Tablelands	FarNorthQLD_K2	4	3	15	10	4	2	1	2	2	1	1	1	6	2	1	2	NA	NA	5	3	4	3	1	2	1	3	2	2	3	2	NA	NA	2	4	2	1	3	4	2	2	1	NA	1	2	1	1	2
N_QLD	QLD_Tablelands	FarNorthQLD_K3	3	3	NA	NA	NA	NA	2	2	1	1	1	5	2	2	1	2	4	3	4	3	4	3	1	2	1	3	2	2	2	2	NA	NA	2	4	1	1	3	4	1	2	NA	NA	1	2	1	4	5
N_QLD	QLD_Fraser_Coast	FCoast_F_51032	3	3	5	4	12	5	1	1	2	2	5	5	2	2	2	2	4	4	4	1	1	4	1	1	1	1	1	2	2	2	NA	NA	NA	4	2	2	3	4	1	2	NA	21	1	1	1	1	5
N_QLD	QLD_Fraser_Coast	FCoast_M_61304	3	3	5	4	7	2	1	1	3	3	1	1	2	2	1	1	3	3	6	6	3	3	3	3	2	2	2	2	2	2	4	12	1	2	2	1	NA	NA	2	2	12	9	2	2	1	1	2
N_QLD	QLD_Fraser_Coast	FCoast_M_61459	3	3	5	4	7	2	1	1	1	3	1	NA	3	4	1	1	NA	NA	4	1	1	4	1	2	1	4	2	2	1	3	NA	NA	NA	NA	1	1	3	4	2	2	NA	NA	1	2	3	1	3
N_QLD	QLD_Fraser_Coast	FCoast_M_93594	3	3	3	4	14	2	1	1	1	3	NA	NA	3	4	1	1	12	3	4	4	4	4	1	2	1	4	2	2	1	3	NA	NA	1	2	2	1	2	4	1	2	18	1	1	2	3	1	3
N_QLD	QLD_Fraser_Coast	Fraser_F_72461	3	3	11	1	NA	NA	1	1	1	3	1	2	1	2	1	1	3	2	4	1	1	4	1	2	1	1	2	2	1	2	4	NA	2	4	2	1	3	4	1	1	NA	21	1	2	3	1	4
N_QLD	QLD_Fraser_Coast	Fraser_M_77266	3	3	3	4	4	2	1	1	2	2	1	5	1	1	1	2	4	2	4	1	1	4	1	2	1	3	1	2	3	2	NA	NA	1	2	2	1	3	4	1	2	NA	NA	1	2	1	1	3
N_QLD	QLD_Fraser_Coast	Fraser_U_57909	3	3	11	1	7	2	1	1	2	3	1	NA	3	3	1	2	4	2	1	1	1	1	1	2	1	3	2	2	3	2	4	5	1	4	2	1	3	4	1	1	NA	21	1	2	1	1	5
N_QLD	QLD_Fraser_Coast	Fraser_M_72855	3	3	9	11	19	2	1	1	1	1	4	NA	4	4	2	2	4	5	4	1	1	4	1	2	1	3	2	2	1	2	4	NA	2	4	2	1	NA	NA	1	2	23	9	1	2	1	4	3
N_QLD	QLD_Fraser_Coast	Fraser_M_79972	3	3	1	2	14	2	1	1	1	3	1	5	4	2	1	1	3	5	4	6	4	3	2	3	2	4	1	2	1	2	NA	NA	1	1	2	2	2	3	2	2	1	15	2	2	3	1	3
N_QLD	QLD_Fraser_Coast	Fraser_M_87546	3	3	1	4	NA	6	1	1	1	3	4	5	2	2	2	2	4	6	4	1	1	4	1	1	1	1	2	2	1	2	1	5	1	2	2	1	NA	4	2	2	NA	NA	1	1	3	1	NA
N_QLD	QLD_Gympie	Gympie_F_82257	3	3	3	2	NA	NA	1	1	3	3	8	4	8	8	1	1	6	2	1	1	1	1	1	1	1	1	1	2	1	3	4	9	1	1	2	1	3	4	1	2	NA	NA	1	1	3	1	1
N_QLD	QLD_Gympie	Gympie_F_92626	3	3	NA	NA	4	2	1	2	1	3	7	1	3	2	1	1	3	2	1	3	1	3	1	1	1	1	2	2	3	2	4	NA	6	4	2	1	5	1	2	2	10	11	1	1	1	1	2
N_QLD	QLD_Gympie	Gympie_F_93216	3	3	1	2	4	2	1	1	2	3	1	1	2	2	1	1	3	3	4	6	4	3	1	3	1	2	2	2	2	2	4	11	2	4	2	2	3	4	2	2	19	NA	1	2	1	1	3
N_QLD	QLD_Gympie	Gympie_F_93694	3	3	1	2	12	2	1	1	1	1	5	5	5	5	2	2	11	11	4	4	4	4	1	1	1	1	2	2	2	2	NA	NA	1	2	1	1	4	4	2	2	19	1	1	1	1	1	5
N_QLD	QLD_Gympie	Gympie_M_87743	3	3	3	4	12	2	1	1	2	1	1	2	3	2	1	1	3	2	5	3	4	3	1	2	1	3	2	2	3	2	NA	NA	2	2	2	1	NA	NA	1	2	19	NA	1	2	1	1	2
N_QLD	QLD_Gympie	Gympie_M_95464	3	3	NA	4	2	23	1	2	2	3	1	5	2	2	1	2	4	3	4	3	4	3	2	2	1	4	2	2	2	2	NA	NA	2	2	2	1	2	4	1	2	19	1	1	2	1	1	3
N_QLD	QLD_Somerset	HVale_F_Claire	3	3	NA	NA	NA	15	1	1	2	3	7	1	3	3	1	1	3	2	4	4	4	4	2	2	3	3	2	2	3	3	4	12	2	2	2	2	NA	NA	2	2	1	15	2	2	1	1	2
N_QLD	QLD_Somerset	HVale_F_Shamala	3	3	1	2	NA	2	1	1	2	2	7	1	3	3	1	1	3	2	4	4	4	4	2	2	3	3	2	2	3	3	4	NA	2	4	2	1	3	4	1	1	1	15	2	2	1	1	2
N_QLD	QLD_Livingstone	LivSton_F_54945	3	3	1	2	4	2	1	1	3	3	1	4	2	2	1	1	3	5	4	1	1	4	1	2	1	1	2	2	1	2	NA	NA	7	7	2	1	4	4	2	2	NA	NA	1	2	3	1	4
N_QLD	QLD_Moreton_Bay_Region	M_Dazza_MBR	3	3	3	11	12	2	1	1	2	3	1	5	2	2	1	2	4	3	4	3	4	3	1	2	1	3	2	2	2	2	4	NA	1	4	2	1	4	4	1	2	NA	NA	1	2	1	1	3
N_QLD	QLD_Moreton_Bay_Region	M_Bear_Monaro	1	1	NA	2	NA	15	1	3	2	1	1	8	3	3	1	1	3	2	3	3	3	3	2	2	4	4	1	1	1	1	4	NA	2	2	2	1	1	2	2	2	2	NA	1	2	NA	1	1
N_QLD	QLD_Moreton_Bay_Region	M_Bobby_MBR	3	3	3	4	1	2	1	1	2	2	5	5	2	2	2	2	4	4	4	4	4	4	1	2	1	4	2	2	2	2	4	9	1	2	2	2	1	4	1	2	19	20	1	2	1	1	5
N_QLD	QLD_Moreton_Bay_Region	M_Clegane_STHD	3	3	NA	NA	16	2	1	2	1	1	1	9	3	3	1	2	4	2	5	4	4	4	2	2	3	5	1	2	3	2	1	NA	1	1	2	1	2	2	1	2	1	1	2	2	NA	1	NA
N_QLD	QLD_Moreton_Bay_Region	M_Doddy_MBR	3	3	1	4	4	2	1	1	2	2	1	5	2	2	1	2	4	3	4	1	1	4	1	2	1	4	1	2	3	2	NA	NA	1	2	1	1	3	4	1	2	10	11	1	2	1	1	3
N_QLD	NSW_Gwydir	M50293_001	1	3	11	1	7	2	1	1	2	2	1	NA	1	2	1	1	3	2	1	3	1	3	2	2	4	5	1	1	1	2	1	NA	1	2	2	1	3	4	2	2	10	11	2	2	NA	1	1
N_QLD	QLD_Mackay	Mackay_F_63479	3	3	NA	2	4	2	1	1	1	3	1	4	2	2	1	1	6	3	1	6	1	3	2	3	1	2	2	2	1	2	NA	NA	2	4	1	1	1	4	2	2	NA	NA	1	2	NA	1	1
N_QLD	QLD_Sunshine_Coast	Noosa_F_65657	4	4	5	4	4	2	1	1	1	1	1	1	6	6	2	2	NA	NA	5	5	4	4	2	2	3	3	2	2	1	1	4	11	1	4	2	2	1	4	1	1	NA	NA	2	2	NA	2	5
N_QLD	QLD_Sunshine_Coast	Noosa_F_70593	3	3	5	4	4	2	1	1	2	1	1	1	2	2	1	1	3	3	3	3	3	3	1	2	1	3	2	2	2	2	4	11	1	1	2	2	4	4	1	2	19	1	1	2	1	1	2
N_QLD	QLD_Sunshine_Coast	Noosa_F_74009	4	3	7	4	NA	NA	1	1	2	2	1	1	6	2	1	2	NA	NA	5	3	4	3	2	2	3	3	2	2	1	2	NA	NA	2	2	2	1	1	4	1	2	19	2	2	2	NA	1	3
N_QLD	QLD_Sunshine_Coast	Noosa_F_79303	3	3	14	2	6	8	1	1	2	3	1	1	2	2	1	1	3	3	3	3	3	3	2	2	3	3	2	2	2	2	NA	NA	1	2	2	2	3	4	2	2	2	21	2	2	1	1	2
N_QLD	QLD_Sunshine_Coast	Noosa_M_49880	3	3	5	4	14	2	1	1	2	3	1	6	1	2	1	1	3	2	4	4	4	4	1	2	1	3	2	2	3	2	1	5	1	2	2	1	NA	NA	2	2	12	9	2	2	1	1	4
N_QLD	QLD_Sunshine_Coast	Noosa_M_79211	3	3	NA	NA	2	11	1	1	2	1	1	4	4	2	1	1	6	3	6	2	2	3	2	3	2	3	2	2	2	2	NA	NA	2	NA	2	2	NA	NA	1	2	NA	NA	2	2	1	1	2
N_QLD	QLD_Sunshine_Coast	Noosa_M_79763	3	3	5	4	3	2	1	1	2	2	NA	NA	NA	NA	1	1	3	2	4	3	4	3	1	1	1	1	2	2	3	2	4	NA	6	4	1	1	3	4	1	2	NA	NA	1	1	1	1	2
N_QLD	QLD_North_Burnett	NthBurn_F_72194	3	3	4	NA	NA	NA	1	1	2	1	1	4	2	2	1	1	3	5	1	3	1	3	1	2	1	1	2	2	1	2	NA	NA	1	2	1	1	4	4	2	2	2	NA	1	1	NA	1	1
N_QLD	QLD_North_Burnett	NthBurn_F_87227	3	3	1	2	NA	2	1	1	2	3	4	5	2	2	2	2	NA	NA	4	1	1	4	1	1	1	1	2	2	1	2	NA	NA	1	2	2	2	3	4	2	2	1	15	1	1	NA	1	NA
N_QLD	QLD_North_Burnett	NthBurn_M_55989	3	3	3	11	NA	NA	1	1	3	3	1	5	2	2	1	2	4	3	4	4	4	4	1	1	1	1	2	2	2	2	1	NA	1	1	1	1	3	4	1	1	NA	NA	1	2	1	1	NA
N_QLD	QLD_North_Burnett	NthBurn_M_73175	3	3	NA	4	14	5	1	1	3	3	1	1	2	2	1	1	3	3	3	6	3	3	1	3	1	2	2	2	2	2	4	NA	2	2	1	1	4	4	1	1	NA	NA	1	2	1	1	2
N_QLD	NSW_Narrabri	Pillig_M_M47976	1	1	NA	NA	2	8	1	1	1	3	1	6	3	3	1	1	3	2	1	2	1	2	2	2	NA	NA	1	1	1	1	1	5	1	1	2	2	3	4	2	2	NA	NA	2	2	NA	NA	4
N_QLD	QLD_Redland	Redland_F_94829	3	3	3	2	2	23	1	1	2	2	1	4	4	2	1	1	3	5	4	1	5	4	2	2	3	3	2	2	2	2	NA	NA	1	4	2	1	3	4	1	1	19	NA	2	2	1	1	2
N_QLD	QLD_Redland	Redland_F_95776	3	3	3	2	1	2	1	1	2	3	1	1	2	2	1	1	3	3	1	3	5	3	2	2	3	3	2	2	2	2	NA	NA	1	4	1	1	3	4	1	2	8	9	2	2	1	1	2
N_QLD	QLD_South_Burnett	SthBurn_F_85725	3	3	NA	NA	22	15	1	1	1	1	1	1	2	2	1	1	6	6	1	1	1	1	2	2	1	1	2	2	1	1	NA	NA	1	2	2	2	3	4	1	1	13	9	1	1	NA	NA	1
N_QLD	QLD_South_Burnett	SthBurn_F_86009	3	3	1	4	4	2	1	1	1	3	4	4	4	4	1	1	6	5	1	1	1	1	1	2	1	1	2	2	1	1	1	NA	1	1	1	1	5	1	1	2	1	15	1	1	NA	NA	1
N_QLD	QLD_South_Burnett	SthBurn_F_86231	3	3	1	2	4	2	1	1	1	3	1	1	2	2	1	1	3	3	4	3	4	3	1	2	1	3	2	2	2	2	4	13	2	2	1	1	3	4	1	2	NA	NA	2	2	NA	1	4
N_QLD	QLD_South_Burnett	SthBurn_F_86628	3	3	3	2	1	2	1	1	2	3	1	1	2	2	1	1	3	3	4	1	1	4	2	2	NA	NA	1	2	3	2	NA	NA	1	4	2	1	2	3	2	2	1	NA	2	2	1	1	2
N_QLD	QLD_South_Burnett	SthBurn_F_86919	3	3	3	4	21	2	1	1	3	3	1	NA	3	2	1	1	3	2	4	4	4	4	2	2	1	3	2	2	3	2	4	NA	2	2	2	2	NA	NA	2	2	26	11	1	2	1	1	2
N_QLD	QLD_South_Burnett	SthBurn_F_93286	3	3	3	2	13	2	1	1	1	1	1	5	2	2	1	1	3	NA	4	4	4	4	1	2	1	5	2	2	2	2	4	13	2	2	1	1	NA	NA	1	2	10	11	1	2	1	1	3
N_QLD	QLD_South_Burnett	SthBurn_F_95162	3	3	3	2	2	23	1	1	2	3	4	4	2	2	1	1	6	6	1	1	1	1	1	3	1	2	2	2	1	2	NA	NA	2	2	1	1	5	1	2	2	NA	NA	1	2	NA	1	1
N_QLD	QLD_South_Burnett	SthBurn_M_53159	3	3	NA	NA	NA	6	1	1	3	3	1	NA	8	2	1	1	3	2	4	1	1	4	1	1	1	1	2	2	3	2	NA	NA	2	2	2	2	3	4	1	2	13	9	1	2	1	1	4
N_QLD	QLD_South_Burnett	SthBurn_M_65901	3	3	NA	NA	4	2	1	1	2	1	7	1	NA	NA	1	1	3	2	4	3	4	3	2	2	3	3	2	2	3	2	NA	NA	2	2	2	1	6	4	1	1	NA	NA	2	2	1	1	2
N_QLD	QLD_South_Burnett	SthBurn_M_80665	3	3	3	4	21	2	1	1	2	1	1	5	2	2	1	2	4	3	1	3	1	3	1	2	1	3	2	2	2	2	NA	NA	2	4	2	2	2	3	1	2	12	9	1	2	NA	1	NA
N_QLD	QLD_Sunshine_Coast	Sunshine_Coast_M_76877	3	3	9	4	NA	2	1	1	2	3	1	4	2	2	1	1	6	3	4	4	4	4	1	1	1	1	2	2	1	2	NA	NA	1	1	2	1	3	4	1	1	13	9	1	2	NA	1	4
N_QLD	QLD_Sunshine_Coast	Sunshine_Coast_M_79598	3	3	NA	NA	4	20	1	2	1	1	1	1	2	2	1	1	3	3	3	3	3	3	1	1	1	1	2	2	2	2	1	NA	1	1	2	1	3	4	2	2	10	11	1	1	1	1	2
N_QLD	QLD_Sunshine_Coast	Sunshine_Coast_M_79817	3	3	14	2	21	5	1	2	2	3	1	5	2	2	1	2	4	3	4	4	4	4	1	1	1	1	2	2	2	2	NA	NA	1	2	2	2	4	4	2	2	1	NA	1	2	1	1	NA
N_QLD	QLD_Sunshine_Coast	Sunshine_Coast_M_86054	2	3	11	15	7	2	1	2	2	1	4	3	4	4	1	1	8	5	2	2	2	2	2	2	NA	NA	2	2	2	2	NA	NA	2	4	1	1	4	4	1	1	2	NA	2	2	1	4	1
N_QLD	QLD_Toowoomba	Toowoo_F_58264	3	3	9	4	4	2	1	1	2	2	6	4	1	4	1	1	6	2	4	6	4	3	1	1	1	1	2	2	1	3	1	12	1	2	1	1	2	3	1	2	26	11	1	1	NA	1	3
N_QLD	QLD_Toowoomba	Toowoo_F_79193	3	3	11	NA	4	2	1	2	2	1	1	6	NA	NA	1	1	3	2	4	3	4	3	1	2	1	3	1	2	3	2	4	NA	1	1	2	1	1	4	1	2	NA	NA	1	2	1	1	2
N_QLD	QLD_Toowoomba	Toowoomba_F_55522	2	3	NA	NA	2	11	1	1	2	2	1	3	3	3	1	1	1	2	4	2	4	2	2	2	NA	NA	2	2	3	2	4	NA	2	4	1	1	NA	NA	2	2	12	9	2	2	1	4	1
N_QLD	QLD_Toowoomba	Toowoomba_F_58076	3	3	11	1	1	2	1	1	2	2	1	4	4	2	1	1	6	3	3	6	3	3	1	2	1	4	2	2	1	2	NA	NA	1	2	2	2	NA	NA	1	2	13	9	1	2	NA	1	3
N_QLD	QLD_Toowoomba	Toowoomba_F_70978	3	3	1	2	12	2	1	1	1	3	4	5	4	4	2	2	4	5	4	6	4	3	1	1	1	1	2	2	1	2	NA	NA	1	2	2	2	NA	NA	2	2	13	9	1	1	NA	NA	5
N_QLD	QLD_Toowoomba	Toowoomba_F_74526	3	3	1	2	7	2	1	1	2	1	NA	NA	3	3	2	2	4	2	4	4	4	4	1	2	1	3	2	2	3	2	4	NA	1	2	1	1	5	1	1	1	1	15	1	2	1	1	3
N_QLD	QLD_Toowoomba	Toowoomba_F_79192	3	3	3	4	4	2	1	1	2	1	NA	5	3	3	1	2	4	2	4	4	4	4	2	2	3	3	2	2	3	3	NA	NA	1	1	2	1	NA	NA	2	2	12	9	2	2	1	1	2
N_QLD	QLD_Toowoomba	Toowoomba_F_79503	2	4	1	2	4	2	1	1	2	3	1	3	NA	6	1	1	8	9	1	2	1	2	2	2	4	4	2	2	1	2	NA	NA	1	1	2	1	4	4	1	2	1	NA	2	2	NA	NA	6
N_QLD	QLD_Toowoomba	Toowoomba_F_86343	2	3	5	2	4	2	1	1	2	1	3	5	2	2	1	2	8	11	4	2	4	2	2	2	NA	NA	2	2	2	2	10	NA	2	2	2	1	NA	2	1	2	10	11	2	2	1	4	NA
N_QLD	QLD_Toowoomba	Toowoomba_F_87937	3	3	NA	NA	1	2	1	1	2	2	10	4	3	4	1	1	6	2	4	2	4	2	2	2	3	3	2	2	3	2	NA	NA	1	2	2	2	NA	NA	1	2	10	11	2	2	1	1	2
N_QLD	QLD_Toowoomba	Toowoomba_F_92545	3	3	3	2	14	2	1	1	2	1	1	4	2	2	1	1	6	3	4	1	1	4	2	2	3	3	2	2	2	2	4	11	NA	NA	2	1	1	4	1	2	24	21	2	2	1	1	4
N_QLD	QLD_Toowoomba	Toowoomba_M_72310	3	3	11	NA	NA	NA	2	2	1	1	NA	4	NA	NA	1	1	12	3	4	1	1	4	2	3	2	3	2	2	1	3	1	5	1	1	2	1	NA	2	2	2	10	11	2	2	NA	1	1
N_QLD	QLD_Western_Downs	WDowns_F_70719	3	3	11	15	4	2	1	2	2	2	1	6	3	3	1	1	3	2	4	4	4	4	2	2	3	3	2	2	3	3	NA	NA	NA	NA	2	2	NA	NA	1	2	NA	NA	2	2	1	1	2
N_QLD	QLD_Western_Downs	WDowns_F_82321	3	3	1	2	4	2	1	1	2	1	1	6	3	2	1	1	3	2	1	1	1	1	1	2	1	4	2	2	3	3	NA	NA	1	4	2	1	5	1	2	2	NA	NA	2	2	1	1	2
N_QLD	QLD_Western_Downs	WDowns_M_75384	3	3	1	2	4	2	1	1	2	2	1	6	3	3	1	1	3	2	4	4	4	4	2	2	3	3	2	2	3	3	NA	NA	2	2	1	1	4	4	1	1	18	1	2	2	1	1	2
N_QLD	QLD_Western_Downs	WDowns_F_55372	3	3	11	5	4	2	1	1	1	1	1	1	2	2	1	1	3	3	3	3	3	3	2	2	3	3	1	2	2	2	4	NA	2	2	2	1	4	4	1	2	NA	19	2	2	1	1	2
N_QLD	QLD_Western_Downs	WDowns_F_70143	3	3	1	2	7	2	1	1	2	2	1	4	NA	2	1	1	6	3	1	6	1	3	2	2	3	3	2	2	2	2	4	11	2	4	2	2	4	4	1	2	18	NA	2	2	NA	1	4
N_QLD	QLD_Western_Downs	WDowns_M_70754	3	3	1	4	14	2	1	1	2	2	1	6	3	3	1	1	3	2	4	4	4	4	2	2	3	3	2	2	3	3	NA	NA	1	2	2	2	2	3	1	1	10	11	2	2	1	1	2
S_NSW	NSW_Greater_Blue_Mountains	BMnt_F_7041195	1	1	NA	NA	4	NA	1	2	1	1	1	6	3	3	1	1	3	2	4	4	4	4	2	2	4	4	1	1	1	1	1	2	1	3	2	2	1	2	2	2	2	2	2	2	2	2	4
S_NSW	NSW_Greater_Blue_Mountains	BMnt_F_7041197	1	1	NA	NA	NA	5	1	2	2	1	7	1	3	3	1	1	3	2	4	3	4	3	2	2	4	4	1	1	1	1	NA	NA	1	4	2	2	1	2	2	2	2	2	2	2	3	3	4
S_NSW	NSW_Greater_Blue_Mountains	BMnt_M_7041193	1	1	7	2	2	8	1	1	2	2	1	2	3	3	1	1	3	2	4	3	4	3	2	2	4	4	1	1	1	1	4	NA	1	4	2	2	1	2	2	2	2	5	2	2	3	3	4
S_NSW	NSW_Greater_Blue_Mountains	BMnt_M_7041194	1	1	4	8	NA	9	1	2	2	1	1	6	3	3	1	1	3	2	4	1	1	4	2	2	4	4	1	1	1	1	1	5	1	1	2	1	1	NA	2	2	2	5	2	2	3	2	4
S_NSW	NSW_Greater_Blue_Mountains	BMnt_M_7041198	1	1	5	2	NA	10	1	2	1	1	1	6	3	3	1	1	3	2	4	3	4	3	1	2	1	4	1	1	1	1	NA	NA	1	1	2	1	1	2	2	2	NA	2	1	2	3	3	4
S_NSW	NSW_Greater_Blue_Mountains	BMnt_M_7041200	1	1	1	4	4	2	1	1	2	1	1	6	3	3	1	1	3	2	4	4	4	4	2	2	4	4	1	1	1	1	1	3	1	1	2	1	1	1	2	2	NA	2	2	2	2	2	4
S_NSW	NSW_Campbelltown	CBTown_F_C12K2	3	3	1	2	4	2	1	1	1	1	7	1	3	3	1	1	3	2	5	5	4	4	2	2	5	5	1	2	3	3	NA	NA	1	1	2	2	1	2	1	2	NA	NA	2	2	3	3	1
S_NSW	NSW_Campbelltown	CBTown_F_C12K4	1	3	NA	10	NA	15	1	3	2	2	1	NA	3	3	1	2	4	2	4	3	4	3	2	3	2	3	1	1	1	2	1	NA	1	1	2	2	2	2	2	2	1	1	2	2	3	1	1
S_NSW	NSW_Liverpool	CBTown_F_C2K4	1	3	NA	NA	16	2	1	2	1	1	1	6	3	3	1	1	3	2	5	3	4	3	1	2	1	5	1	2	1	3	1	NA	1	1	2	2	1	1	1	2	7	1	1	2	3	3	4
S_NSW	NSW_Liverpool	CBTown_F_C3K2	1	3	11	1	4	2	1	1	1	1	1	NA	1	1	NA	2	4	2	4	4	4	4	2	2	NA	NA	1	1	1	2	1	3	1	4	2	2	1	2	2	2	1	1	2	2	NA	NA	NA
S_NSW	NSW_Campbelltown	CBTown_F_C5K7	1	1	NA	NA	NA	2	1	2	1	1	1	8	3	3	1	1	3	2	4	3	4	3	1	2	1	4	1	2	1	1	NA	NA	NA	NA	2	2	1	2	1	2	1	1	1	2	3	3	4
S_NSW	NSW_Campbelltown	CBTown_F_C6K5	1	1	12	2	NA	NA	2	2	1	1	1	6	3	3	1	1	3	2	4	3	4	3	1	2	1	4	1	1	1	1	NA	NA	1	4	2	1	2	2	2	2	NA	1	1	2	3	2	4
S_NSW	NSW_Campbelltown	CBTown_F_C7K2	1	1	NA	NA	NA	NA	3	2	2	1	1	6	3	3	1	1	3	2	4	3	4	3	1	2	1	4	1	1	1	1	NA	NA	NA	NA	2	1	1	2	2	2	1	3	1	2	3	2	4
S_NSW	NSW_Campbelltown	CBTown_M_C10K1	1	3	7	2	16	2	1	2	1	1	7	1	3	3	1	1	3	2	5	3	4	3	1	2	1	5	1	1	1	3	NA	NA	1	4	1	1	1	2	2	2	NA	3	1	2	3	3	4
S_NSW	NSW_Campbelltown	CBTown_M_C10K4	1	3	7	2	NA	NA	1	2	2	1	1	5	1	1	1	2	4	2	4	1	1	4	2	2	NA	NA	1	2	1	2	NA	NA	NA	4	2	2	2	2	1	2	NA	NA	2	2	3	1	NA
S_NSW	NSW_Campbelltown	CBTown_M_C11K1	3	3	7	4	NA	NA	1	1	2	1	1	9	3	3	1	2	4	2	5	4	4	4	2	2	3	5	1	2	3	2	NA	NA	NA	4	2	1	2	2	1	2	NA	NA	2	2	3	1	NA
S_NSW	NSW_Campbelltown	CBTown_M_C12K3	1	3	NA	NA	16	2	1	2	2	1	7	1	3	3	1	1	3	2	5	4	4	4	2	2	4	5	1	1	1	3	NA	NA	5	4	2	2	1	2	2	2	1	1	2	2	3	3	1
S_NSW	NSW_Liverpool	CBTown_M_C2K2	1	3	7	4	NA	NA	1	2	2	1	1	9	3	3	1	2	4	2	4	3	4	3	1	2	1	3	2	2	1	2	NA	NA	1	1	2	2	2	2	1	1	7	NA	1	2	3	1	NA
S_NSW	NSW_Liverpool	CBTown_M_C3K1	3	3	NA	NA	NA	15	1	1	2	2	5	5	2	2	2	2	11	11	4	4	4	4	2	2	3	3	1	1	2	2	NA	NA	1	4	2	2	1	2	2	2	7	1	2	2	1	4	3
S_NSW	NSW_Liverpool	CBTown_M_C3K3	3	3	11	NA	NA	8	1	1	2	1	1	NA	3	3	NA	2	4	2	5	4	4	4	2	2	3	5	1	2	3	2	NA	NA	1	4	2	2	2	2	1	2	1	3	2	2	3	1	NA
S_NSW	NSW_Campbelltown	CBTown_M_C5K8	1	3	NA	NA	7	2	1	2	1	1	1	NA	3	3	1	2	4	2	4	4	4	4	2	2	NA	NA	2	2	1	2	1	NA	1	1	2	1	1	1	1	1	1	NA	2	2	1	4	NA
S_NSW	NSW_Campbelltown	CBTown_M_C6K1	1	1	NA	NA	NA	17	2	2	1	1	1	6	1	1	1	1	3	2	4	4	4	4	2	2	4	4	1	1	1	1	1	5	2	4	2	1	1	2	2	2	1	3	2	2	2	2	4
S_NSW	NSW_Campbelltown	CBTown_F_C11K2	3	3	11	NA	NA	NA	1	1	2	2	5	5	2	2	2	2	4	4	4	4	4	4	2	2	3	3	2	2	2	2	NA	NA	1	4	2	2	2	2	1	1	1	3	2	2	1	1	5
S_NSW	NSW_Campbelltown	CBTown_M_C6K2	1	1	6	2	10	8	1	1	2	2	1	6	3	3	1	1	3	2	4	4	4	4	2	2	4	4	1	1	1	1	NA	NA	1	1	2	1	1	2	2	2	7	16	2	2	2	2	4
S_NSW	NSW_Monaro	F_Alex_Monaro	1	1	12	2	NA	NA	3	2	1	1	1	NA	3	3	1	1	3	2	1	3	1	3	2	2	4	4	1	1	1	1	4	NA	2	2	1	1	2	4	2	2	4	6	2	2	3	3	4
S_NSW	NSW_Wingecaribee	F_Annie_L_STHD	1	3	NA	NA	5	8	1	1	2	1	1	6	3	NA	1	2	7	2	1	3	1	3	2	3	2	4	2	2	1	1	1	NA	1	1	2	1	4	4	2	2	1	NA	2	2	3	1	1
S_NSW	NSW_Monaro	F_Annie_Monaro	1	1	7	2	6	11	1	1	2	1	10	1	3	3	1	1	3	2	1	3	1	3	1	3	1	2	1	1	1	1	NA	NA	1	2	1	1	2	4	2	2	NA	NA	1	2	3	3	4
S_NSW	NSW_Wingecaribee	F_Beyonce_STHD	1	1	NA	2	NA	NA	3	3	2	1	1	6	3	3	1	1	3	2	1	3	1	3	2	3	2	4	1	1	1	1	1	5	1	4	2	1	2	2	2	2	NA	1	2	2	3	3	4
S_NSW	NSW_Monaro	F_Bron_Monaro	1	1	7	2	21	2	1	2	1	1	1	6	3	3	1	1	3	2	3	3	3	3	1	2	1	4	1	1	1	1	NA	NA	NA	NA	1	1	2	2	2	2	4	NA	1	2	3	3	1
S_NSW	NSW_Monaro	F_CS_Monaro	1	1	16	4	NA	NA	1	1	2	2	1	6	3	3	1	1	3	2	3	3	3	3	2	2	4	4	1	1	1	1	4	NA	2	2	1	1	2	NA	2	2	NA	NA	2	2	3	2	4
S_NSW	NSW_Wingecaribee	F_Hapi_STHD	1	1	12	2	NA	NA	3	2	2	1	1	6	3	3	1	1	3	2	4	3	4	3	2	2	4	4	1	1	1	1	1	7	1	2	2	1	4	4	2	2	16	NA	2	2	3	2	4
S_NSW	NSW_Wollondilly	F_Liv_NJ_STHD	1	3	NA	NA	NA	17	2	2	1	1	NA	NA	3	3	1	2	4	2	4	3	4	3	2	3	2	3	1	1	1	2	NA	NA	5	4	2	2	2	2	2	2	1	1	2	2	3	1	NA
S_NSW	NSW_Monaro	F_Madona_Monaro	1	1	16	2	NA	NA	1	3	2	1	1	6	3	3	1	1	3	2	1	3	1	3	2	2	4	4	1	1	1	1	1	NA	1	2	1	1	2	2	2	2	4	2	2	2	3	3	1
S_NSW	NSW_Monaro	F_Mia_Monaro	1	1	6	2	5	11	1	1	2	1	1	6	3	3	1	1	3	2	3	3	3	3	1	2	1	4	1	1	1	1	1	8	1	2	1	1	1	2	2	2	NA	5	1	2	3	1	1
S_NSW	NSW_Monaro	F_Sage_Monaro	1	1	4	8	NA	NA	1	1	2	2	1	6	3	3	1	1	3	2	3	3	3	3	1	1	1	1	1	2	1	1	4	11	2	4	1	1	1	1	2	2	NA	3	1	1	3	3	4
S_NSW	NSW_Wingecaribee	F_StevieN_STHD	1	1	16	4	NA	NA	1	1	2	2	1	6	3	3	1	1	3	2	1	3	1	3	1	2	1	4	1	1	1	1	NA	NA	1	1	2	1	NA	NA	2	2	NA	5	1	2	3	3	4
S_NSW	NSW_Monaro	F_Tahlia_Monaro	1	1	NA	4	NA	NA	3	3	1	1	1	6	3	3	1	1	3	2	1	2	1	2	3	3	2	2	1	2	1	1	NA	NA	2	NA	2	1	2	4	2	2	NA	NA	2	2	3	3	4
S_NSW	NSW_Wollondilly	F_Arya_STHD	3	3	7	4	16	2	1	2	1	1	1	6	3	3	1	1	3	2	5	5	4	4	2	2	5	5	1	2	3	3	NA	NA	2	4	2	1	2	2	1	2	1	NA	2	2	3	3	4
S_NSW	NSW_Monaro	F_Brandy_Monaro	1	1	16	4	NA	11	1	1	2	2	1	6	3	3	1	1	3	2	3	2	2	3	2	3	2	4	1	1	1	1	1	NA	1	2	1	1	1	2	2	2	NA	NA	2	2	3	2	1
S_NSW	NSW_Wollondilly	F_Brienne_STHD	3	3	NA	NA	22	8	1	1	2	2	5	5	5	5	2	2	11	11	4	4	4	4	2	2	3	3	1	1	2	2	1	2	1	1	2	2	2	2	2	2	1	1	2	2	1	1	3
S_NSW	NSW_Wingecaribee	F_Bunzi_STHD	1	3	1	4	1	2	1	1	2	1	1	6	3	NA	1	2	7	2	4	1	1	4	2	2	4	4	2	2	1	1	1	5	1	4	2	2	1	2	1	2	1	16	2	2	1	1	1
S_NSW	NSW_Wollondilly	F_Daenery_STHD	1	1	12	2	NA	NA	2	2	1	1	1	6	3	3	1	1	3	2	3	3	3	3	1	1	1	1	1	2	1	1	NA	NA	NA	4	2	2	1	2	1	2	16	3	1	1	3	3	4
S_NSW	NSW_Wollondilly	F_Falia_F_STHD	1	1	NA	NA	NA	17	2	2	1	1	1	2	3	3	1	1	3	2	3	3	3	3	1	2	1	4	1	2	1	1	1	NA	1	1	2	2	2	2	1	2	7	16	1	2	3	2	4
S_NSW	NSW_Wollondilly	F_Yara_STHD	3	3	7	4	NA	9	1	2	2	1	1	9	3	3	1	2	4	2	5	4	4	4	2	2	3	5	2	2	3	2	4	5	5	4	2	1	2	2	1	1	1	1	2	2	3	1	NA
S_NSW	NSW_Campbelltown	K2	1	3	6	2	NA	NA	1	2	2	1	1	NA	3	3	1	1	4	2	4	3	4	3	1	2	1	3	1	2	1	2	NA	NA	1	1	2	2	1	2	1	2	1	1	1	2	3	1	NA
S_NSW	NSW_Monaro	M_Andrew_MBR	3	3	1	4	4	2	1	1	2	2	1	5	2	2	1	2	11	3	4	3	4	3	1	1	1	1	2	2	2	2	NA	NA	1	2	2	1	NA	NA	2	2	12	9	1	1	1	1	3
S_NSW	NSW_Wollondilly	M_Branson_MBR	3	3	3	11	2	23	1	1	2	2	5	5	5	5	2	2	4	4	1	1	1	1	1	1	1	1	1	2	2	2	4	5	1	1	1	1	4	4	1	2	19	19	1	1	1	1	3
S_NSW	NSW_Monaro	M_Drew_Monaro	1	1	NA	2	NA	9	1	2	2	1	1	6	3	3	1	1	3	2	1	3	1	3	2	3	2	4	1	1	1	1	1	8	1	2	2	1	2	2	2	2	NA	5	2	2	NA	2	4
S_NSW	NSW_Monaro	M_Evan_Monaro	1	1	16	4	NA	15	1	3	2	1	1	NA	3	3	1	1	3	2	1	3	1	3	1	3	1	2	1	2	1	1	4	NA	2	2	1	1	2	2	2	2	NA	25	1	2	NA	NA	4
S_NSW	NSW_Monaro	M_Hamish_Monaro	3	3	NA	NA	NA	11	1	1	2	2	7	1	3	3	1	1	3	2	1	1	1	1	3	3	2	2	1	1	1	1	1	NA	1	2	1	1	2	2	2	2	2	5	2	2	NA	NA	4
S_NSW	NSW_Monaro	M_Jett_Monaro	1	1	NA	NA	NA	NA	1	2	2	1	1	6	3	3	1	1	3	2	1	3	1	3	2	3	2	4	1	1	1	1	4	NA	6	6	1	1	2	2	2	2	2	5	2	2	NA	1	1
S_NSW	NSW_Monaro	M_Kenny_Monaro	1	1	16	2	NA	NA	1	1	2	2	1	6	3	3	1	1	3	2	3	3	3	3	2	2	4	4	1	1	1	1	NA	NA	2	2	1	1	2	2	2	2	2	5	2	2	NA	1	1
S_NSW	NSW_Monaro	M_Malu_Monaro	1	1	16	2	NA	8	1	1	2	2	1	NA	3	3	1	1	3	2	1	3	1	3	2	3	2	4	1	1	1	1	NA	NA	2	2	1	1	2	2	2	2	NA	25	2	2	NA	NA	4
S_NSW	NSW_Monaro	M_Tallow_Monaro	1	1	12	2	NA	NA	3	2	1	1	1	6	3	3	1	1	3	2	1	3	1	3	1	3	1	2	1	1	1	1	1	5	1	1	1	1	2	4	2	2	NA	6	1	2	NA	NA	4
S_NSW	NSW_Blayney	M50543_001	1	3	NA	NA	16	NA	1	3	1	1	NA	NA	3	3	1	1	6	2	1	2	1	2	2	3	2	3	1	2	1	1	1	7	1	2	2	2	2	2	1	2	1	NA	2	2	NA	1	1
S_NSW	NSW_Wingecaribee	M_Chaac_STHD	1	1	4	12	21	NA	2	2	1	1	1	6	3	3	1	1	3	2	4	4	4	4	2	2	4	4	1	2	1	1	NA	NA	1	1	2	1	4	4	2	2	NA	1	2	2	2	2	1
S_NSW	NSW_Wollondilly	M_Gendry_STHD	1	3	11	1	1	2	1	1	2	1	1	6	7	NA	1	2	7	2	4	3	4	3	2	2	4	4	2	2	1	1	1	3	1	1	2	1	2	2	1	1	1	1	2	2	1	1	1
S_NSW	NSW_Wingecaribee	M_Jimmy_B_STHD	3	3	NA	NA	21	NA	3	2	1	1	1	1	6	6	2	2	7	10	1	3	1	3	2	2	4	4	1	2	1	1	1	2	1	1	2	2	1	2	2	2	NA	NA	2	2	1	1	2
S_NSW	NSW_Monaro	M_Murray_Monaro	1	1	4	8	NA	NA	1	1	2	2	1	6	3	3	1	1	3	2	3	3	3	3	1	2	1	4	1	2	1	1	1	NA	1	1	1	1	2	2	2	2	NA	6	1	2	3	3	1
S_NSW	NSW_Wollondilly	M_Qyburn_STHD	3	3	5	4	4	2	1	1	1	1	1	8	3	3	1	1	3	2	5	5	4	4	2	2	5	5	1	1	3	3	1	NA	1	1	2	2	1	1	2	2	NA	NA	2	2	3	3	1
S_NSW	NSW_Wollondilly	M_Rhaegar_STHD	1	3	11	7	NA	NA	1	1	2	2	1	9	3	3	NA	2	4	2	4	4	4	4	2	2	NA	NA	1	1	1	2	1	3	1	4	2	2	1	2	2	2	1	1	2	2	1	1	1
S_NSW	NSW_Wollondilly	M_St_james_STHD	3	3	11	NA	NA	8	1	1	2	2	5	5	5	5	2	2	11	11	4	4	4	4	2	2	3	3	1	2	2	2	NA	NA	5	4	2	1	2	2	1	2	1	NA	2	2	1	4	5
S_NSW	NSW_Wollondilly	M_Varys_STHD	1	1	5	4	21	2	1	1	2	1	1	6	3	3	1	1	3	2	4	4	4	4	2	2	4	4	1	2	1	1	NA	NA	1	4	2	1	1	1	1	2	NA	16	2	2	2	2	4
S_NSW	NSW_Wingecaribee	M_Walter_STHD	3	3	4	12	NA	NA	3	2	1	1	1	NA	6	6	2	2	7	10	1	1	1	1	2	2	4	4	1	2	1	1	1	5	1	1	2	1	NA	2	2	2	NA	3	2	2	1	1	2
S_NSW	NSW_Monaro	M_Xavier_Monaro	1	1	NA	4	NA	NA	1	3	2	1	1	6	3	3	1	1	3	2	1	3	1	3	2	2	4	4	1	1	1	1	4	NA	2	5	1	1	2	2	2	2	4	4	2	2	3	2	4
S_NSW	NSW_Sutherland	SWSyd_F_M48896	1	3	11	NA	NA	NA	1	3	2	2	1	NA	3	3	1	2	4	2	4	4	4	4	2	2	NA	NA	2	2	1	2	NA	NA	1	4	2	1	NA	2	1	1	NA	5	2	2	1	1	NA
S_NSW	NSW_Campbelltown	SWSyd_M_Biya	1	3	3	2	2	8	1	1	2	2	1	6	3	3	1	1	3	2	5	4	4	4	2	2	4	5	1	2	1	3	1	NA	1	1	2	1	1	2	1	2	NA	NA	2	2	NA	2	1
S_NSW	NSW_Campbelltown	SWSyd_M_Dalang	3	3	3	4	NA	NA	1	1	1	1	1	6	3	3	1	1	3	2	5	5	4	4	2	2	5	5	1	1	3	3	1	2	1	1	2	1	1	2	2	2	1	1	2	2	NA	NA	4
S_NSW	NSW_Campbelltown	SWSyd_M_Giloa	1	3	7	4	NA	NA	1	2	2	1	NA	NA	NA	NA	1	2	4	2	4	1	5	4	2	2	NA	NA	1	2	1	2	NA	NA	NA	NA	2	2	NA	2	1	2	NA	NA	2	2	NA	1	3
S_NSW	NSW_Campbelltown	SWSyd_M_Kimber	1	3	7	2	4	2	1	2	1	1	10	1	3	3	1	1	3	2	5	3	4	3	1	2	1	5	1	1	1	3	NA	NA	1	4	1	1	1	2	2	2	NA	3	1	2	NA	NA	4
S_NSW	NSW_Campbelltown	SWSyd_M_Mirribi	3	3	6	2	NA	NA	1	2	2	1	5	5	5	5	2	2	11	11	4	4	4	4	2	2	3	3	1	1	2	2	4	NA	5	4	2	1	1	2	2	2	1	3	2	2	1	1	5
S_NSW	NSW_Campbelltown	SWSyd_M_Yung	1	3	6	11	NA	5	1	2	1	1	7	1	3	NA	1	1	3	2	NA	4	4	4	2	2	4	5	1	1	1	3	NA	NA	1	4	2	NA	1	2	2	2	1	NA	2	2	NA	2	4
KI	SA_Kangaroo_Island	KI_F_0118	1	1	NA	NA	NA	NA	1	2	1	1	7	1	3	3	1	1	3	2	4	4	4	4	3	3	2	2	1	1	1	1	NA	NA	1	1	1	1	7	7	2	2	17	2	2	2	3	3	4
KI	SA_Kangaroo_Island	KI_F_0414	1	1	NA	NA	18	NA	2	2	1	1	1	6	3	3	1	1	3	2	1	1	1	1	3	3	2	2	1	1	1	1	NA	NA	1	2	1	1	7	7	2	2	17	2	2	2	3	3	4
KI	SA_Kangaroo_Island	KI_F_1100	1	1	2	13	NA	19	2	2	1	1	1	6	3	3	1	1	3	2	4	1	1	4	3	3	2	2	1	1	1	1	1	3	1	1	1	1	7	7	2	2	17	2	2	2	3	3	1
KI	SA_Kangaroo_Island	KI_F_191558	1	1	14	2	NA	NA	1	1	1	1	1	6	3	3	1	1	3	2	4	2	4	2	1	3	1	2	1	1	1	1	1	NA	1	1	1	1	7	7	2	2	NA	17	1	2	3	3	4
KI	SA_Kangaroo_Island	KI_F_4215	1	1	14	2	NA	NA	1	2	1	1	1	6	3	3	1	1	3	2	1	1	1	1	3	3	2	2	1	1	1	1	1	NA	1	1	1	1	7	7	2	2	17	2	2	2	3	3	4
KI	SA_Kangaroo_Island	KI_F_4310	1	1	NA	NA	NA	NA	1	2	1	1	1	6	3	3	1	1	3	2	1	1	1	1	3	3	2	2	1	1	1	1	1	3	1	1	1	1	7	7	2	2	17	2	2	2	3	3	4
KI	SA_Kangaroo_Island	KI_F_8059	1	1	18	2	NA	9	1	2	1	1	1	2	3	3	1	1	3	2	1	1	1	1	3	3	2	2	1	1	1	1	1	6	1	1	1	1	7	7	2	2	17	2	2	2	3	3	4
KI	SA_Kangaroo_Island	KI_F_Aoife	1	1	NA	NA	NA	NA	1	2	1	1	1	6	7	7	1	1	3	2	1	2	1	2	1	3	1	2	1	1	1	1	1	NA	2	2	1	1	7	7	2	2	17	17	1	2	3	3	4
KI	SA_Kangaroo_Island	KI_F_Cif	1	1	NA	NA	NA	9	1	2	1	1	7	1	3	3	1	1	3	2	2	2	2	2	1	1	1	1	1	1	1	1	1	9	1	1	1	1	7	7	2	2	17	17	1	1	3	3	1
KI	SA_Kangaroo_Island	KI_F_ClaireBear	1	1	18	2	NA	15	1	2	1	1	7	1	3	3	1	1	3	2	4	1	1	4	3	3	2	2	1	1	1	1	NA	NA	1	1	1	1	7	7	2	2	17	17	2	2	3	3	4
KI	SA_Kangaroo_Island	KI_F_Tanya	1	1	NA	NA	NA	NA	2	2	1	1	1	6	3	3	1	1	3	2	4	1	1	4	1	3	1	2	1	1	1	1	NA	NA	1	1	1	1	7	7	2	2	17	2	1	2	3	3	1
KI	SA_Kangaroo_Island	KI_F_Tessa	1	1	NA	NA	NA	NA	2	2	1	1	10	1	3	3	1	1	3	2	1	1	1	1	3	3	2	2	1	1	1	1	1	5	1	1	1	1	7	7	2	2	17	2	2	2	3	3	4
KI	SA_Kangaroo_Island	KI_M_4127	1	1	11	NA	NA	9	1	2	1	1	1	6	3	3	1	1	3	2	1	1	1	1	3	3	2	2	1	1	1	1	1	NA	1	1	1	1	7	7	2	2	17	2	2	2	3	3	4
KI	SA_Kangaroo_Island	KI_M_4179	1	1	18	4	NA	11	1	1	1	1	1	6	3	3	1	1	3	2	4	4	4	4	3	3	2	2	1	1	1	1	NA	NA	1	2	1	1	7	7	2	2	17	17	2	2	3	3	4
KI	SA_Kangaroo_Island	KI_M_4190	1	1	NA	NA	17	NA	2	2	1	1	1	6	3	3	1	1	3	2	4	2	4	2	1	3	1	2	1	1	1	1	1	5	1	1	1	1	7	7	2	2	2	2	1	2	3	3	4
KI	SA_Kangaroo_Island	KI_M_4323	1	1	NA	NA	NA	9	1	2	1	1	7	1	3	3	1	1	3	2	4	2	4	2	1	3	1	2	1	1	1	1	1	3	1	1	1	1	7	7	2	2	17	2	1	2	3	3	1
KI	SA_Kangaroo_Island	KI_M_4388	1	1	4	NA	NA	NA	2	2	1	1	7	1	3	3	1	1	3	2	4	1	1	4	3	3	2	2	1	1	1	1	NA	NA	1	1	1	1	7	7	2	2	17	NA	2	2	3	3	4
KI	SA_Kangaroo_Island	KI_M_MagicMike	1	1	18	2	NA	NA	1	1	1	1	7	1	3	3	1	1	3	2	4	1	1	4	3	3	2	2	1	1	1	1	1	NA	1	1	1	1	7	7	2	2	17	2	2	2	3	3	4
KI	SA_Kangaroo_Island	KI_M_Oisin	1	1	NA	NA	22	9	1	2	1	1	1	6	3	3	1	1	3	2	4	1	1	4	3	3	2	2	1	1	1	1	1	NA	1	1	1	1	7	7	2	2	17	17	2	2	3	3	4
KI	SA_Kangaroo_Island	KI_M_Rocky	1	1	4	NA	NA	19	2	2	1	1	7	1	3	3	1	1	3	2	1	1	1	1	3	3	2	2	1	1	1	1	1	NA	1	1	1	1	7	7	2	2	17	17	2	2	3	3	4
SEQLD_FNNSW	NSW_Ballina	Broad_F_50414	2	3	1	2	1	2	1	1	2	2	1	3	2	2	1	1	8	3	5	3	4	3	2	2	3	3	1	1	2	2	4	NA	1	4	2	2	3	4	2	2	8	9	2	2	1	4	1
SEQLD_FNNSW	NSW_Richmond_Valley	Broad_M_50382	1	1	1	2	12	2	1	1	3	3	1	6	3	3	1	1	3	2	1	1	1	1	2	2	4	4	1	1	1	1	4	3	1	2	2	2	NA	NA	2	2	10	11	2	2	3	3	4
SEQLD_FNNSW	NSW_Ballina	Broad_M_50439	2	3	3	4	4	2	1	1	1	3	4	3	4	4	1	1	8	5	1	2	1	2	2	2	3	3	1	2	1	2	NA	NA	1	2	2	1	2	3	1	2	12	9	2	2	1	4	1
SEQLD_FNNSW	NSW_Richmond_Valley	Broad_M_50508	1	2	1	2	13	2	1	1	3	3	1	3	3	3	1	1	1	2	1	3	1	3	2	2	NA	NA	1	2	1	2	1	6	1	1	2	1	5	1	1	2	NA	NA	2	2	NA	NA	4
SEQLD_FNNSW	NSW_Richmond_Valley	Broadwater_F_M50514	2	3	9	4	1	2	1	1	2	2	4	3	4	4	1	1	8	5	1	3	1	3	2	2	3	3	2	2	1	2	4	NA	1	4	2	1	3	4	1	1	13	9	2	2	NA	NA	NA
SEQLD_FNNSW	NSW_Richmond_Valley	Broadwater_M_M50338	1	1	5	2	4	2	1	1	3	3	1	6	3	3	1	1	3	2	1	1	1	1	2	2	4	4	1	1	1	1	NA	NA	1	1	2	2	1	4	2	2	NA	NA	2	2	3	3	4
SEQLD_FNNSW	NSW_Byron	Byron_F_M50503	3	3	5	2	1	2	1	1	1	1	5	5	5	5	2	2	4	4	3	3	3	3	2	2	4	4	1	2	1	1	1	6	1	1	2	2	3	4	2	2	NA	11	2	2	3	3	1
SEQLD_FNNSW	NSW_Byron	Byron_M_M50452	3	3	1	4	4	2	1	1	2	3	1	1	6	6	2	2	7	10	5	5	4	4	2	2	4	4	1	2	1	1	NA	2	1	2	2	2	NA	NA	2	2	NA	14	2	2	1	1	2
SEQLD_FNNSW	NSW_Byron	Byron_U_M50504	1	3	1	4	14	2	1	1	1	3	1	6	3	3	1	1	3	2	4	2	4	2	1	1	1	1	1	1	1	3	NA	NA	1	2	2	2	NA	NA	2	2	NA	15	1	1	3	1	1
SEQLD_FNNSW	NSW_Byron	Byron_F_50524	2	3	5	4	4	2	1	1	3	3	1	3	6	6	1	2	8	9	5	2	4	2	2	2	NA	NA	1	1	1	2	4	7	2	2	2	2	3	4	2	2	12	9	2	2	1	4	1
SEQLD_FNNSW	NSW_Byron	Byron_F_M50431	2	3	3	2	7	2	1	1	1	3	1	3	6	6	1	2	8	9	5	3	4	3	2	2	NA	NA	2	2	1	2	1	8	1	2	2	2	4	4	1	1	NA	NA	2	2	1	4	1
SEQLD_FNNSW	NSW_Byron	Byron_M_M50430	3	3	1	10	4	2	1	1	3	3	1	1	6	6	2	2	7	10	5	5	4	4	2	2	4	4	1	2	1	1	4	3	1	1	2	2	6	4	1	2	12	9	2	2	1	1	2
SEQLD_FNNSW	NSW_Byron	Byron_M_M50435	3	3	5	2	2	NA	1	1	1	1	5	5	2	2	2	2	11	11	3	3	3	3	2	2	4	4	1	2	1	1	1	3	1	1	2	1	3	4	1	2	1	15	2	2	3	3	1
SEQLD_FNNSW	NSW_Coffs_Harbour	Coffs_F_44980	1	1	11	1	3	2	1	1	2	2	1	6	3	3	1	1	3	2	1	1	1	1	2	2	NA	NA	1	2	1	3	1	6	1	1	1	2	NA	NA	2	2	NA	NA	2	2	3	1	1
SEQLD_FNNSW	QLD_Gold_Coast	GCoast_F_54909	2	3	11	1	2	23	1	1	1	3	4	3	4	4	1	1	8	5	4	1	1	4	2	2	3	3	1	2	2	2	1	5	1	NA	2	2	1	1	2	2	24	14	2	2	1	4	1
SEQLD_FNNSW	QLD_Gold_Coast	GCoast_F_73511	3	3	9	4	NA	6	1	1	2	2	7	1	3	3	1	1	3	2	3	3	3	3	2	2	3	3	2	2	3	3	4	NA	2	2	2	2	4	4	1	1	19	25	2	2	1	1	2
SEQLD_FNNSW	QLD_Gold_Coast	GCoast_M_54910	1	2	11	15	13	2	1	2	2	1	1	11	1	1	1	1	NA	NA	5	3	4	3	2	2	NA	NA	2	2	1	2	1	NA	NA	NA	2	1	5	1	1	1	NA	NA	2	2	NA	NA	4
SEQLD_FNNSW	QLD_Gold_Coast	GCoast_M_54980	2	3	5	4	3	2	1	1	2	2	1	3	2	2	1	1	NA	NA	1	3	5	3	2	2	3	3	1	1	2	2	NA	NA	1	1	1	1	4	4	2	2	19	25	2	2	1	4	1
SEQLD_FNNSW	QLD_Gold_Coast	GCoast_M_56090	2	3	1	4	21	2	1	1	2	2	4	3	4	4	1	1	8	5	3	6	3	3	1	2	1	3	2	2	1	2	NA	NA	2	2	2	2	NA	NA	1	1	NA	NA	1	2	NA	NA	1
SEQLD_FNNSW	QLD_Gold_Coast	GCoast_M_61808	3	3	NA	NA	2	11	1	1	2	2	4	5	4	4	2	2	4	5	4	4	4	4	2	2	3	3	2	2	2	2	4	12	2	2	1	1	NA	NA	1	1	13	9	2	2	1	1	3
SEQLD_FNNSW	QLD_Gold_Coast	GCoast_M_62309	1	3	NA	NA	7	2	1	1	2	2	6	4	3	4	1	1	NA	NA	6	2	2	3	1	2	1	3	1	2	1	1	NA	NA	NA	4	1	1	NA	NA	1	2	23	NA	1	2	3	3	1
SEQLD_FNNSW	QLD_Gold_Coast	GCoast_M_66922	1	2	1	2	1	2	1	1	2	1	NA	NA	7	7	1	1	1	2	4	3	4	3	2	2	NA	NA	2	2	1	2	1	NA	2	2	2	2	1	4	1	1	1	1	2	2	NA	NA	1
SEQLD_FNNSW	QLD_Gold_Coast	GCoast_M_70414	1	2	NA	NA	7	2	1	1	2	1	NA	NA	3	3	1	1	1	2	1	2	1	2	2	2	3	3	2	2	1	2	NA	NA	NA	NA	2	2	3	4	1	2	26	NA	2	2	NA	NA	4
SEQLD_FNNSW	QLD_Gold_Coast	GCoast_M_71441	2	3	6	11	20	11	1	1	2	1	3	5	NA	4	1	1	8	5	1	3	1	3	2	2	NA	NA	1	2	1	2	NA	NA	1	1	2	1	NA	NA	2	2	NA	NA	2	2	NA	NA	NA
SEQLD_FNNSW	QLD_Gold_Coast	GCoast_M_78719	3	3	1	4	NA	NA	1	1	1	3	4	5	4	4	2	2	4	5	4	1	1	4	1	2	1	3	2	2	2	2	1	3	1	6	2	1	3	4	1	1	8	9	1	2	1	1	3
SEQLD_FNNSW	QLD_Gold_Coast	GCoast_M_84814	1	2	11	NA	4	2	1	2	2	3	1	11	3	3	1	1	1	2	4	3	4	3	1	2	1	4	1	2	1	2	NA	NA	2	4	2	1	NA	NA	2	2	10	11	1	2	NA	NA	1
SEQLD_FNNSW	NSW_Clarence_Valley	Graft_M_M50499	1	3	NA	NA	2	8	1	1	2	2	1	9	3	3	1	1	4	2	4	1	1	4	1	2	1	4	1	2	1	2	NA	NA	2	2	1	1	4	4	1	2	NA	NA	1	2	3	1	NA
SEQLD_FNNSW	NSW_Gundagai	Gundagai_M_M49249	1	2	3	2	13	2	1	1	3	3	NA	NA	3	3	1	1	1	2	1	3	1	3	2	2	NA	NA	1	2	1	2	NA	NA	1	1	2	1	5	1	1	2	NA	NA	2	2	NA	NA	6
SEQLD_FNNSW	NSW_Kyogle	Kyogle_F_M50519	2	3	5	2	1	2	1	1	2	1	4	3	4	4	1	1	8	5	4	3	4	3	2	2	3	3	2	2	2	2	4	13	7	4	2	2	NA	NA	1	2	NA	NA	2	2	1	4	1
SEQLD_FNNSW	NSW_Kyogle	Kyogle_M_M50481	3	3	3	4	4	2	1	1	1	1	4	5	4	4	2	2	4	5	4	6	4	3	1	1	1	1	1	1	1	2	NA	NA	2	2	2	1	NA	NA	2	2	26	11	1	1	3	1	5
SEQLD_FNNSW	NSW_Kyogle	Kyogle_F_50350	3	3	5	2	NA	2	1	1	2	1	4	4	4	4	1	1	6	5	1	1	1	1	2	2	3	3	1	1	1	1	NA	NA	1	2	2	1	3	4	2	2	NA	11	2	2	3	3	5
SEQLD_FNNSW	NSW_Kyogle	Kyogle_F_50356	3	3	NA	NA	23	5	1	2	2	1	4	4	4	4	1	1	6	5	1	2	1	2	2	2	NA	NA	1	2	2	2	1	11	1	2	2	2	5	1	1	2	26	11	2	2	1	1	2
SEQLD_FNNSW	NSW_Kyogle	Kyogle_F_50418	3	3	NA	NA	14	5	1	2	2	1	1	4	4	2	1	1	6	3	4	2	4	2	2	2	3	3	2	2	2	2	1	2	2	4	2	2	5	1	1	2	13	9	2	2	1	1	4
SEQLD_FNNSW	NSW_Kyogle	Kyogle_F_50433	2	3	NA	NA	NA	NA	1	1	2	2	1	3	NA	NA	1	1	8	3	5	1	1	4	1	1	1	1	1	2	1	2	10	NA	1	1	2	2	3	4	2	2	1	15	1	1	NA	NA	NA
SEQLD_FNNSW	NSW_Kyogle	Kyogle_F_50434	2	3	1	2	4	2	1	1	3	3	1	3	6	6	2	2	8	9	5	2	4	2	2	2	NA	NA	1	2	1	2	4	8	2	2	1	1	5	1	2	2	12	9	2	2	1	4	1
SEQLD_FNNSW	NSW_Kyogle	Kyogle_F_50438	3	3	1	2	1	2	1	1	2	2	1	5	3	3	1	2	11	3	5	3	4	3	1	2	1	4	2	2	1	1	NA	NA	2	2	2	1	1	4	1	1	17	2	1	2	3	2	NA
SEQLD_FNNSW	NSW_Kyogle	Kyogle_F_M50471	2	3	NA	NA	4	NA	1	2	2	1	4	3	4	4	1	1	8	5	3	2	2	3	2	2	3	3	1	2	2	2	1	NA	1	1	2	1	3	4	2	2	8	NA	2	2	1	4	1
SEQLD_FNNSW	NSW_Kyogle	Kyogle_M_50316	1	2	1	4	4	2	1	1	2	3	NA	NA	3	3	1	1	1	2	1	1	1	1	2	2	NA	NA	1	2	3	2	NA	NA	2	3	2	1	3	4	1	2	13	9	2	2	1	4	1
SEQLD_FNNSW	NSW_Kyogle	Kyogle_M_50360	1	1	NA	NA	4	2	1	2	1	3	1	NA	3	3	1	1	3	2	4	4	4	4	2	2	3	3	1	2	1	1	NA	2	1	2	2	2	NA	NA	2	2	2	NA	2	2	3	3	4
SEQLD_FNNSW	NSW_Kyogle	Kyogle_M_50384	3	3	11	1	1	2	1	1	2	1	1	4	4	2	1	1	6	3	4	2	4	2	1	2	1	3	2	2	2	2	1	5	1	1	1	1	NA	NA	1	2	19	NA	2	2	1	1	4
SEQLD_FNNSW	NSW_Kyogle	Kyogle_M_50420	2	3	5	4	NA	20	1	1	1	1	4	3	4	4	1	1	8	5	1	3	1	3	2	2	3	3	1	1	1	2	1	3	1	1	2	1	4	4	2	2	25	25	2	2	1	4	1
SEQLD_FNNSW	NSW_Kyogle	Kyogle_M_50927	2	3	11	15	4	2	1	2	2	1	4	3	4	4	1	1	8	5	3	2	2	3	2	2	3	3	2	2	2	2	NA	NA	1	2	2	1	3	4	2	2	10	11	2	2	1	4	1
SEQLD_FNNSW	NSW_Kyogle	Kyogle_M_M50448	1	1	1	4	4	2	1	1	2	3	1	6	3	3	1	1	3	2	1	2	1	2	1	2	1	3	2	2	1	1	4	11	6	4	2	2	NA	NA	1	1	26	11	1	2	3	3	4
SEQLD_FNNSW	NSW_Kyogle	Kyogle_U_M49289	3	3	NA	NA	4	2	1	2	2	1	1	4	4	2	1	1	6	3	4	2	4	2	2	2	3	3	2	2	2	2	4	NA	1	4	2	2	5	1	1	2	13	9	2	2	1	1	4
SEQLD_FNNSW	NSW_Kyogle	Kyogle_U_M50488	3	3	5	4	14	2	1	1	2	2	NA	NA	3	4	1	1	NA	NA	5	4	4	4	1	2	1	4	1	2	1	1	10	NA	2	2	2	2	2	4	2	2	18	NA	1	2	3	3	5
SEQLD_FNNSW	NSW_Lismore	Lismo_F_2110271	2	3	1	4	4	2	1	1	2	1	3	5	2	2	NA	2	8	11	4	3	4	3	2	2	NA	NA	1	1	2	2	NA	NA	1	1	2	2	6	4	2	2	1	15	2	2	1	4	1
SEQLD_FNNSW	NSW_Lismore	Lismo_F_2111152	2	3	1	2	4	2	1	1	2	3	1	3	2	2	1	1	8	3	4	3	4	3	2	2	3	3	1	1	2	2	NA	NA	1	1	2	2	6	4	2	2	NA	NA	2	2	1	4	1
SEQLD_FNNSW	NSW_Lismore	Lismo_F_2111222	3	3	1	2	1	2	1	1	2	2	NA	NA	1	1	1	1	NA	NA	1	1	1	4	2	3	2	3	1	2	1	2	NA	NA	2	4	2	1	1	4	2	2	20	20	2	2	1	4	1
SEQLD_FNNSW	NSW_Lismore	Lismo_F_2111232	1	1	5	2	1	2	1	1	1	1	1	NA	3	3	1	1	3	2	2	2	2	2	1	1	1	1	2	2	1	1	NA	NA	1	1	2	1	4	4	1	1	NA	25	1	1	3	2	1
SEQLD_FNNSW	NSW_Lismore	Lismo_F_2112201	1	3	1	4	NA	NA	1	1	1	3	8	4	3	4	1	1	2	5	1	2	1	2	1	2	1	3	1	2	1	1	1	2	1	1	2	1	4	4	1	2	NA	NA	1	2	NA	NA	1
SEQLD_FNNSW	NSW_Lismore	Lismo_F_2112212	1	3	11	1	4	2	1	1	2	1	1	NA	3	3	NA	2	4	2	3	2	2	3	2	2	NA	NA	2	2	1	2	1	NA	1	2	2	2	3	4	1	2	18	NA	2	2	3	1	1
SEQLD_FNNSW	NSW_Lismore	Lismo_F_2112273	1	1	11	5	NA	2	1	1	1	3	1	6	3	3	1	1	3	2	2	2	2	2	1	1	1	1	1	2	1	1	NA	NA	1	1	2	1	3	4	1	2	NA	NA	1	1	3	2	4
SEQLD_FNNSW	NSW_Lismore	Lismo_M_2111192	1	2	3	2	12	2	1	1	1	1	NA	3	3	3	1	1	1	2	3	2	2	3	1	2	1	3	1	1	1	2	4	8	1	2	1	1	3	4	2	2	24	14	1	2	NA	NA	6
SEQLD_FNNSW	NSW_Lismore	Lismo_M_2111271	1	3	1	4	2	NA	1	1	1	3	1	6	3	3	NA	1	3	2	4	2	4	2	1	1	1	1	1	1	1	3	4	NA	1	1	2	2	3	4	2	2	26	11	1	1	3	1	1
SEQLD_FNNSW	NSW_Lismore	Lismo_M_2112021	3	3	3	2	1	NA	1	1	2	2	4	5	2	2	2	2	NA	NA	5	1	1	4	1	2	1	4	1	2	2	2	NA	NA	1	2	2	1	5	1	1	2	23	9	1	2	1	1	2
SEQLD_FNNSW	NSW_Lismore	Lismore_F_M50298	1	1	5	2	1	2	1	1	2	1	1	6	3	3	1	1	3	2	2	2	2	2	1	1	1	1	1	1	1	1	NA	NA	1	1	2	2	4	4	2	2	27	27	1	1	3	2	4
SEQLD_FNNSW	NSW_Lismore	Lismore_F_M50309	3	3	NA	NA	2	8	1	1	2	3	NA	4	4	4	2	2	6	10	5	4	4	4	2	2	NA	NA	1	1	1	2	1	NA	2	2	2	1	3	4	2	2	12	9	2	2	1	1	2
SEQLD_FNNSW	NSW_Lismore	Lismore_F_M50310	2	2	3	2	4	2	1	1	2	1	3	3	2	2	1	1	8	8	1	3	1	3	1	1	1	1	1	2	2	2	NA	NA	1	2	2	2	NA	NA	1	2	NA	NA	1	1	4	4	6
SEQLD_FNNSW	NSW_Lismore	Lismore_F_M50336	1	3	5	4	2	NA	1	1	1	1	8	4	3	4	1	1	12	3	1	2	1	2	2	2	3	3	1	1	1	1	NA	NA	1	2	2	1	3	4	2	2	24	14	2	2	3	1	1
SEQLD_FNNSW	NSW_Lismore	Lismore_F_M50340	2	3	11	5	4	2	1	1	1	3	4	3	4	4	1	1	8	5	3	2	2	3	2	2	3	3	1	2	2	2	4	NA	2	2	2	1	2	3	2	2	NA	25	2	2	1	4	1
SEQLD_FNNSW	NSW_Lismore	Lismore_F_M50369	3	3	11	1	4	2	1	1	3	3	1	4	4	4	2	2	6	10	5	2	4	2	2	2	NA	NA	1	2	1	2	NA	NA	1	2	2	2	3	4	2	2	NA	NA	2	2	1	1	2
SEQLD_FNNSW	NSW_Lismore	Lismore_F_M50510	2	3	6	2	NA	8	1	1	2	3	1	3	2	2	1	1	8	3	3	2	2	3	2	2	3	3	1	1	2	2	1	NA	1	1	2	2	3	4	2	2	13	9	2	2	1	4	1
SEQLD_FNNSW	NSW_Lismore	Lismore_F_M50535	2	2	1	4	7	2	1	1	2	3	3	3	2	2	1	1	8	8	3	2	2	3	2	2	3	3	1	1	2	2	4	3	1	1	2	1	3	4	2	2	10	11	2	2	4	4	6
SEQLD_FNNSW	NSW_Lismore	Lismore_M_M50352	1	1	14	2	2	8	1	1	2	3	1	6	3	3	1	1	3	2	2	2	2	2	1	1	1	1	1	1	1	1	4	NA	1	4	1	1	4	4	2	2	27	27	1	1	3	2	4
SEQLD_FNNSW	NSW_Lismore	Lismore_M_M50397	2	2	18	2	NA	NA	1	1	3	3	3	3	2	2	1	1	8	8	3	3	3	3	2	2	4	4	1	2	2	2	1	NA	1	2	2	2	3	4	1	2	1	15	2	2	4	4	6
SEQLD_FNNSW	NSW_Lismore	Lismore_U_M50295	1	2	1	4	1	2	1	1	1	3	NA	NA	1	1	1	1	1	2	3	2	2	3	1	2	1	3	1	1	1	2	4	NA	1	1	2	2	6	4	2	2	NA	NA	1	2	NA	NA	1
SEQLD_FNNSW	NSW_Gwydir	M47687_001	1	1	NA	NA	6	8	1	1	1	3	1	6	3	3	1	1	3	2	1	2	1	2	1	2	1	3	1	1	1	1	NA	NA	2	2	1	1	5	1	2	2	23	9	1	2	NA	NA	4
SEQLD_FNNSW	NSW_Richmond_Valley	M49026_001	1	2	5	2	1	2	1	1	2	1	1	11	3	3	1	1	1	2	1	3	1	3	2	2	NA	NA	1	2	1	2	4	NA	1	1	2	1	4	4	1	2	NA	NA	2	2	NA	NA	6
SEQLD_FNNSW	NSW_Clarence_Valley	M50294_001	1	1	NA	NA	4	2	1	1	2	2	1	6	3	3	1	1	3	2	1	1	1	1	2	2	4	4	1	1	1	3	NA	NA	1	2	1	1	5	1	2	2	NA	9	2	2	NA	1	1
SEQLD_FNNSW	NSW_Byron	M50306_001	2	2	5	2	4	2	1	1	3	3	3	3	2	2	1	1	8	8	2	2	2	2	2	2	3	3	1	2	2	2	NA	NA	1	2	2	2	3	4	2	2	12	9	2	2	4	4	6
SEQLD_FNNSW	NSW_Clarence_Valley	M50344_001	1	3	3	4	3	2	1	1	2	2	1	NA	3	3	1	2	4	2	5	1	1	4	2	2	NA	NA	1	2	1	2	NA	NA	1	2	2	1	NA	NA	1	2	2	NA	2	2	NA	1	4
SEQLD_FNNSW	NSW_Kyogle	M50355_001	1	2	NA	NA	4	2	1	2	1	1	1	11	3	3	1	1	1	2	4	3	4	3	2	2	3	3	1	2	1	2	4	9	1	2	2	1	3	4	2	2	8	9	2	2	NA	NA	6
SEQLD_FNNSW	NSW_Clarence_Valley	M50359_001	2	3	5	4	1	2	1	1	2	1	3	5	2	2	1	2	8	11	5	1	1	4	1	2	1	3	2	2	2	2	1	8	1	1	1	1	3	4	1	1	NA	NA	1	2	1	4	6
SEQLD_FNNSW	NSW_Byron	M50370_001	2	2	1	2	4	2	1	1	1	3	3	3	2	2	1	1	8	8	3	2	2	3	2	2	3	3	1	2	2	2	1	11	1	1	2	1	3	4	2	2	NA	NA	2	2	4	4	6
SEQLD_FNNSW	NSW_Byron	M50373_001	2	2	11	5	7	2	1	1	3	3	3	3	2	2	1	1	8	8	3	2	2	3	2	2	3	3	2	2	2	2	NA	NA	1	1	2	2	3	4	1	2	23	NA	2	2	4	4	6
SEQLD_FNNSW	NSW_Kyogle	M50374_001	2	2	5	4	21	2	1	1	2	1	3	3	2	2	1	1	8	8	4	3	4	3	2	2	NA	NA	2	2	2	2	4	NA	2	2	2	1	3	4	1	1	18	NA	2	2	4	4	6
SEQLD_FNNSW	NSW_Richmond_Valley	M50383_001	1	2	5	4	7	2	1	1	3	3	1	11	3	3	1	1	NA	NA	1	3	1	3	2	2	NA	NA	2	2	1	2	NA	NA	1	1	2	2	NA	NA	1	1	18	NA	2	2	NA	NA	6
SEQLD_FNNSW	NSW_Byron	M50392_001	2	2	11	5	7	2	1	1	3	3	3	3	2	2	1	1	8	8	NA	NA	3	3	2	2	3	3	1	2	2	2	NA	NA	1	2	2	2	3	4	2	2	26	11	2	2	4	4	6
SEQLD_FNNSW	NSW_Byron	M50393_001	1	1	11	1	1	2	1	1	1	1	1	6	3	3	1	1	3	2	2	2	2	2	2	2	4	4	2	2	1	1	1	2	1	1	2	2	3	4	2	2	12	9	2	2	NA	NA	4
SEQLD_FNNSW	NSW_Richmond_Valley	M50395_001	1	1	1	10	4	2	1	1	3	3	1	6	3	3	1	1	3	2	1	1	1	1	2	2	4	4	1	2	1	1	NA	NA	1	1	2	1	3	4	1	2	13	9	2	2	NA	NA	4
SEQLD_FNNSW	NSW_Narrandera	Narrandra_F_N1	1	1	2	13	18	NA	2	2	1	1	1	6	3	3	1	1	3	2	4	4	4	4	3	3	2	2	1	1	1	1	1	3	1	1	1	1	1	1	2	2	17	17	2	2	NA	NA	4
SEQLD_FNNSW	NSW_Narrandera	Narrandra_F_N12	1	2	1	4	NA	2	1	1	1	3	1	3	NA	NA	1	1	1	2	2	2	2	2	1	2	1	3	1	1	1	2	1	NA	1	1	2	1	5	1	2	2	NA	25	1	2	NA	NA	6
SEQLD_FNNSW	NSW_Narrandera	Narrandra_F_N13	1	1	18	2	8	NA	1	1	2	2	1	6	3	3	1	1	3	2	1	2	1	2	1	2	1	4	1	1	1	1	1	9	1	1	2	1	5	1	2	2	13	9	1	2	NA	NA	4
SEQLD_FNNSW	NSW_Narrandera	Narrandra_F_N14	1	1	NA	NA	NA	NA	1	1	2	1	1	6	3	3	1	1	3	2	1	2	1	2	1	2	1	4	1	1	1	1	1	3	1	1	2	1	5	1	2	2	26	NA	1	2	NA	NA	4
SEQLD_FNNSW	NSW_Narrandera	Narrandra_F_N17	1	1	14	2	5	NA	1	1	1	1	1	8	3	3	1	1	3	2	4	2	4	2	1	3	1	2	1	1	1	1	1	NA	1	1	1	1	5	1	2	2	13	9	1	2	NA	NA	4
SEQLD_FNNSW	NSW_Narrandera	Narrandra_F_N2	1	1	7	2	NA	2	1	2	1	1	1	6	3	3	1	1	3	2	1	1	1	1	2	3	2	4	1	1	1	1	NA	NA	1	1	2	1	1	1	2	2	17	17	2	2	NA	NA	4
SEQLD_FNNSW	NSW_Narrandera	Narrandra_M_N11	1	1	NA	NA	NA	9	1	2	2	1	1	6	3	3	1	1	3	2	1	1	1	1	2	2	4	4	1	1	1	1	NA	NA	1	2	1	1	5	1	2	2	NA	NA	2	2	NA	NA	4
SEQLD_FNNSW	NSW_Narrandera	Narrandra_M_N16	1	1	NA	NA	NA	NA	1	2	2	1	1	6	3	3	1	1	3	2	1	1	1	1	2	3	2	4	1	1	1	1	NA	NA	1	1	2	2	5	1	2	2	24	14	2	2	NA	NA	4
SEQLD_FNNSW	NSW_Narrandera	Narrandra_M_N3	1	1	5	2	7	2	1	2	2	2	1	6	3	3	1	1	3	2	4	4	4	4	3	3	2	2	1	2	1	1	1	6	1	1	2	2	7	7	1	2	17	17	2	2	NA	NA	4
SEQLD_FNNSW	NSW_Narrandera	Narrandra_M_N6	1	1	NA	NA	3	NA	1	2	1	1	1	6	3	3	1	1	3	2	4	2	4	2	1	3	1	2	1	2	1	1	NA	NA	1	2	2	1	5	1	1	2	NA	11	1	2	NA	NA	4
SEQLD_FNNSW	NSW_Narrandera	Narrandra_M_N7	1	1	NA	NA	7	10	1	2	1	1	1	6	3	3	1	1	3	2	1	2	1	2	1	2	1	4	1	1	1	1	1	NA	1	1	2	2	5	1	2	2	NA	NA	1	2	NA	NA	4
SEQLD_FNNSW	NSW_Narrandera	Narrandra_M_N8	1	1	3	10	4	2	1	1	2	1	1	6	3	3	1	1	3	2	1	1	1	1	2	2	4	4	1	1	1	1	NA	NA	NA	NA	2	2	1	1	2	2	17	25	2	2	NA	NA	4
SEQLD_FNNSW	NSW_Narrandera	Narrandra_M_N9	1	1	1	4	2	NA	1	1	2	1	7	1	3	3	1	1	3	2	1	2	1	2	1	2	1	4	1	1	1	1	1	6	1	1	2	1	5	1	2	2	NA	NA	1	2	NA	2	4
SEQLD_FNNSW	NSW_Richmond_Valley	NRiv_F_M50347	1	1	1	2	4	2	1	1	3	3	1	6	3	3	1	1	3	2	1	1	1	1	2	2	4	4	1	2	1	1	NA	NA	NA	NA	1	1	3	4	1	2	18	NA	2	2	NA	NA	4
SEQLD_FNNSW	NSW_Kyogle	NRiv_F_M50350	1	3	3	2	4	2	1	1	1	1	10	1	NA	2	1	1	3	2	3	2	2	3	1	2	1	3	1	1	1	2	NA	NA	1	2	2	2	7	4	2	2	NA	NA	1	2	NA	1	1
SEQLD_FNNSW	NSW_Lismore	NRiv_F_M50379	2	3	3	11	19	2	1	1	2	3	NA	3	6	6	NA	2	8	9	5	3	4	3	2	2	NA	NA	2	2	1	2	NA	NA	1	2	2	2	3	4	1	1	12	9	2	2	1	4	1
SEQLD_FNNSW	NSW_Lismore	NRiv_F_M50411	1	1	11	1	4	2	1	1	2	2	7	1	3	3	1	1	3	2	2	2	2	2	1	1	1	1	1	2	1	1	4	13	1	2	2	1	4	4	1	2	NA	NA	1	1	NA	2	4
SEQLD_FNNSW	NSW_Lismore	NRiv_F_M50451	2	3	3	2	14	2	1	1	2	3	1	3	2	2	1	1	8	3	3	3	3	3	2	2	NA	NA	1	1	2	2	NA	NA	2	2	2	2	3	4	2	2	18	NA	2	2	1	4	1
SEQLD_FNNSW	NSW_Lismore	NRiv_F_M50467	1	1	5	2	1	2	1	1	1	3	1	6	3	NA	1	1	3	2	2	2	2	2	1	1	1	1	1	2	1	1	4	NA	1	1	2	1	4	4	1	2	1	NA	1	1	NA	NA	4
SEQLD_FNNSW	NSW_Lismore	NRiv_F_M50517	1	1	5	10	NA	2	1	1	1	1	1	6	3	3	1	1	3	2	2	2	2	2	1	1	1	1	1	2	1	1	4	3	1	1	2	1	1	4	1	2	NA	NA	1	1	NA	2	4
SEQLD_FNNSW	NSW_Byron	NRiv_F_M50531	3	3	1	2	4	2	1	1	2	1	1	4	4	4	2	2	NA	NA	5	4	4	4	2	2	NA	NA	1	2	1	2	NA	NA	1	2	2	2	NA	NA	2	2	26	11	2	2	1	1	2
SEQLD_FNNSW	NSW_Ballina	NRiv_M_M50329	2	3	5	4	4	2	1	1	1	3	1	3	2	2	1	1	8	3	3	2	2	3	1	2	1	3	1	2	2	2	NA	NA	1	1	1	1	3	4	1	2	12	9	2	2	1	4	1
SEQLD_FNNSW	NSW_Ballina	NRiv_M_M50450	2	3	3	2	4	2	1	1	2	3	4	3	4	4	1	1	8	5	3	2	2	3	2	2	3	3	2	2	2	2	NA	NA	1	1	2	1	1	4	1	1	18	27	2	2	1	4	1
SEQLD_FNNSW	NSW_Lismore	NRiv_M_M50511	2	2	1	4	12	2	1	1	3	3	3	3	2	2	1	1	8	8	3	3	3	3	2	2	3	3	1	2	2	2	NA	NA	NA	NA	2	1	6	4	1	2	13	9	2	2	4	4	6
SEQLD_FNNSW	QLD_North_Burnett	NthBurn_F_80750	1	3	5	2	NA	NA	1	1	2	1	1	NA	3	2	1	1	3	2	5	2	4	2	2	2	3	3	2	2	1	2	10	NA	2	5	2	2	1	4	2	2	1	1	2	2	NA	1	1
SEQLD_FNNSW	QLD_Redland	Redland_M_63768	4	4	11	5	NA	2	1	1	2	2	1	1	6	NA	2	2	7	10	1	1	1	1	2	2	4	4	2	2	1	1	NA	NA	7	7	1	1	NA	NA	2	2	NA	NA	2	2	NA	2	3
SEQLD_FNNSW	QLD_Redland	Redland_M_71818	1	2	5	2	7	20	1	1	2	2	1	NA	3	3	1	1	8	3	4	1	1	4	2	2	4	4	2	2	1	2	1	12	2	2	1	1	1	4	2	2	NA	NA	2	2	NA	NA	4
SEQLD_FNNSW	QLD_Redland	Redland_M_83962	4	4	1	4	4	2	1	1	2	2	NA	NA	6	6	2	2	7	10	1	1	1	1	2	2	4	4	2	2	1	1	4	NA	1	2	1	1	4	4	2	2	1	1	2	2	NA	NA	3
SEQLD_FNNSW	NSW_Clarence_Valley	SClarence_F_M50437	2	2	3	2	1	2	1	1	2	2	3	3	2	2	1	1	8	8	1	3	1	3	2	2	4	4	1	1	2	2	1	NA	1	1	1	2	1	2	2	2	2	NA	2	2	4	4	6
SEQLD_FNNSW	QLD_Southern_Downs	SDowns_F_62050	1	1	11	5	4	2	1	1	2	2	1	8	1	1	1	1	3	2	1	2	1	2	1	2	1	4	1	2	1	3	NA	NA	2	4	2	2	NA	NA	1	2	10	11	1	2	NA	1	1
SEQLD_FNNSW	NSW_Tenterfield	Tenter_M_61949	1	3	1	2	4	2	1	1	1	3	1	6	8	2	1	1	3	2	3	2	2	3	2	2	3	3	1	1	1	2	NA	NA	2	2	2	2	NA	NA	2	2	NA	NA	2	2	NA	1	1
SEQLD_FNNSW	NSW_Tweed_Heads	Tweed_Heads_F_M50445	1	1	1	2	4	2	1	1	1	1	7	1	3	3	1	1	3	2	2	2	2	2	1	1	1	1	1	2	1	1	1	8	1	2	2	1	3	4	1	2	1	NA	1	1	NA	2	4
SEQLD_FNNSW	NSW_Tweed_Heads	Tweed_Heads_M_53390	2	3	1	4	19	2	1	1	2	2	4	3	2	2	1	1	8	6	1	3	1	3	2	2	3	3	2	2	2	2	1	6	1	1	2	2	5	1	1	1	23	9	2	2	1	4	1
SEQLD_FNNSW	NSW_Tweed_Heads	Tweed_Heads_M_57043	1	1	11	5	4	2	1	1	1	1	NA	1	3	3	1	1	3	2	2	2	2	2	2	2	4	4	1	2	1	1	4	5	1	1	2	2	3	4	1	2	10	11	2	2	NA	NA	4
VIC	VIC_Colac_Otway	COtway_F_Y32	1	1	NA	NA	NA	15	1	2	2	1	1	6	3	3	1	1	3	2	4	4	4	4	3	3	2	2	1	1	1	1	NA	NA	1	1	1	1	7	7	2	2	17	17	2	2	3	3	4
VIC	VIC_Colac_Otway	COtway_F_Y37	1	1	NA	NA	18	NA	2	2	1	1	1	6	3	3	1	1	3	2	4	1	1	4	1	3	1	2	1	1	1	1	1	2	1	1	1	1	7	7	2	2	17	17	1	2	3	3	4
VIC	VIC_Colac_Otway	COtway_F_Y49	1	1	NA	NA	NA	9	1	2	2	1	7	1	3	3	1	1	3	2	4	4	4	4	3	3	2	2	1	1	1	1	NA	NA	1	1	1	1	7	7	2	2	17	17	2	2	3	3	4
VIC	VIC_Colac_Otway	COtway_F_Y60	1	1	2	13	NA	19	2	2	1	1	1	6	3	3	1	1	3	2	1	1	1	1	3	3	2	2	1	1	1	1	NA	NA	2	2	1	1	7	7	2	2	17	17	2	2	3	3	4
VIC	VIC_Colac_Otway	COtway_M_Y40	1	1	NA	NA	NA	NA	1	2	2	1	1	6	3	3	1	1	3	2	4	4	4	4	1	3	1	2	1	1	1	1	1	NA	1	1	1	1	7	7	2	2	17	17	1	2	3	3	1
VIC	VIC_BawBaw	F_SAWS13_HDS	1	1	4	17	NA	NA	1	2	1	1	1	6	3	3	1	1	3	2	4	4	4	4	2	3	NA	NA	1	1	1	1	NA	NA	2	2	1	1	7	7	2	2	17	17	2	2	3	3	4
VIC	VIC_South_Gippsland	F_SAWS31_SHGLD	1	1	2	13	NA	NA	2	2	1	1	1	6	3	3	1	1	3	2	1	2	1	2	3	3	2	2	1	1	1	1	4	NA	2	2	1	1	1	1	2	2	17	2	2	2	3	3	4
VIC	VIC_Strathbogies	F_SAWS03_SHBS	1	1	2	13	NA	NA	2	2	1	1	1	6	3	3	1	1	3	2	4	1	1	4	1	3	1	2	1	1	1	1	4	NA	2	2	1	1	7	7	2	2	17	2	1	2	3	3	1
VIC	VIC_Strathbogies	F_SAWS04_SHBS	1	1	4	17	NA	NA	1	2	1	1	1	6	3	3	1	1	3	2	1	1	1	1	3	3	2	2	1	1	1	1	4	11	2	5	1	1	7	7	2	2	17	17	2	2	3	3	1
VIC	VIC_Strathbogies	F_SAWS10_SHBS	1	1	4	17	NA	9	1	2	1	1	1	6	3	3	1	1	3	2	4	1	1	4	3	3	2	2	1	1	1	1	NA	NA	2	2	1	1	7	7	2	2	17	2	2	2	3	3	1
VIC	VIC_French_Island	F_SAWS21_FRIS	1	1	4	8	NA	NA	1	2	2	1	1	6	3	3	1	1	3	2	4	4	4	4	3	3	2	2	1	1	1	1	NA	NA	2	2	1	1	7	7	2	2	17	17	2	2	3	3	4
VIC	VIC_South_Gippsland	F_SAWS23_SHGLD	1	1	11	NA	NA	NA	1	2	2	1	1	6	3	3	1	1	3	2	2	2	2	2	1	1	1	1	1	1	1	1	NA	NA	6	6	1	1	1	1	2	2	17	NA	1	1	3	3	1
VIC	VIC_East_Gippsland	Gelantipy_F_K11	1	1	NA	NA	17	NA	2	2	1	1	1	6	3	3	1	1	3	2	4	4	4	4	3	3	2	2	1	1	1	1	NA	NA	1	2	1	1	7	7	2	2	17	17	2	2	3	3	1
VIC	VIC_East_Gippsland	Gelantipy_F_K13	1	1	4	NA	NA	19	2	2	2	1	1	6	3	3	1	1	3	2	4	4	4	4	3	3	2	2	1	1	1	1	NA	NA	1	2	1	1	7	7	2	2	17	17	2	2	3	3	4
VIC	VIC_East_Gippsland	Gelantipy_F_K15	1	1	NA	NA	NA	NA	1	2	1	1	7	1	3	3	1	1	3	2	1	1	1	1	3	3	2	2	1	1	1	1	4	3	2	2	1	1	7	7	2	2	NA	17	2	2	3	3	4
VIC	VIC_East_Gippsland	Gelantipy_F_K16	1	1	NA	NA	24	19	2	2	2	2	1	6	3	3	1	1	3	2	4	4	4	4	3	3	2	2	1	1	1	1	NA	NA	NA	NA	1	1	7	7	2	2	17	17	2	2	3	3	1
VIC	VIC_East_Gippsland	Gelantipy_F_K17	1	1	NA	NA	NA	NA	1	2	2	1	1	6	3	3	1	1	3	2	4	4	4	4	3	3	2	2	1	1	1	1	NA	NA	2	2	1	1	7	7	2	2	17	17	2	2	3	3	4
VIC	VIC_East_Gippsland	Gelantipy_F_K18	1	1	NA	NA	NA	NA	2	2	2	2	1	6	3	3	1	1	3	2	4	4	4	4	3	3	2	2	1	1	1	1	1	2	1	2	1	1	7	7	2	2	17	17	2	2	3	3	4
VIC	VIC_East_Gippsland	Gelantipy_F_K20	1	1	NA	NA	NA	19	2	2	1	1	1	6	3	3	1	1	3	2	4	1	1	4	3	3	2	2	1	1	1	1	4	NA	2	2	1	1	7	7	2	2	17	17	2	2	3	3	4
VIC	VIC_East_Gippsland	Gelantipy_M_K12	1	1	NA	NA	NA	15	1	2	1	1	1	6	3	3	1	1	3	2	1	1	1	1	3	3	2	2	1	1	1	1	NA	NA	2	2	1	1	7	7	2	2	17	17	2	2	3	3	4
VIC	VIC_East_Gippsland	Gelantipy_M_K14	1	1	NA	NA	NA	NA	2	2	2	1	1	6	3	3	1	1	3	2	4	1	1	4	3	3	2	2	1	1	1	1	NA	NA	1	2	1	1	7	7	2	2	17	17	2	2	3	3	4
VIC	VIC_East_Gippsland	Gelantipy_M_K19	1	1	18	4	NA	NA	1	1	1	1	1	6	3	3	1	1	3	2	1	1	1	1	3	3	2	2	1	1	1	1	4	11	2	2	1	1	7	7	2	2	17	17	2	2	3	3	4
VIC	VIC_East_Gippsland	Gelantipy_M_K5	1	1	NA	NA	NA	9	1	2	1	1	1	6	3	3	1	1	3	2	1	1	1	1	3	3	2	2	1	1	1	1	NA	NA	2	2	1	1	7	7	2	2	17	17	2	2	3	3	4
VIC	VIC_South_Gippsland	Gipps_F_SAWS29	1	1	NA	NA	17	NA	2	2	1	1	1	6	8	8	1	1	3	2	3	3	3	3	3	3	2	2	2	2	1	1	NA	NA	NA	NA	1	1	7	7	2	2	2	NA	2	2	3	3	4
VIC	VIC_South_Gippsland	Gipps_F_SAWS41	1	1	11	NA	18	NA	2	2	1	1	1	6	3	3	1	1	3	2	4	1	1	4	1	3	1	2	1	1	1	1	NA	NA	1	NA	1	1	7	7	2	2	17	17	1	2	3	3	4
VIC	VIC_South_Gippsland	Gipps_F_SAWS45	1	1	11	NA	NA	NA	2	2	2	2	1	NA	3	3	1	1	3	2	1	2	1	2	1	1	1	1	1	1	1	1	NA	NA	2	2	1	1	7	7	2	2	NA	NA	1	1	3	3	1
VIC	VIC_South_Gippsland	Gipps_F_SAWS63	1	1	11	NA	NA	NA	1	2	1	1	NA	NA	3	3	1	1	3	2	1	2	1	2	1	3	1	2	1	1	1	1	1	NA	1	2	1	1	1	1	2	2	17	2	1	2	3	3	4
VIC	VIC_South_Gippsland	Gipps_F_SAWS66	1	1	7	2	16	20	1	2	1	1	1	6	NA	NA	1	1	3	2	1	1	1	1	3	3	2	2	1	1	1	1	1	NA	NA	NA	1	1	7	7	2	2	17	17	2	2	3	3	4
VIC	VIC_South_Gippsland	Gipps_F_SAWS67	1	1	5	4	4	2	1	1	1	1	1	6	1	1	1	1	3	2	4	1	1	4	3	3	2	2	1	1	1	1	1	9	1	1	1	1	7	7	2	2	17	17	2	2	3	3	4
VIC	VIC_South_Gippsland	Gipps_F_SAWS69	1	1	2	13	NA	NA	2	2	1	1	1	6	1	1	1	1	3	2	4	1	1	4	3	3	2	2	1	1	1	1	4	NA	2	2	1	1	7	7	2	2	17	17	2	2	3	3	4
VIC	VIC_South_Gippsland	Gipps_F_SAWS71	1	1	17	2	NA	NA	1	2	1	1	7	1	3	3	1	1	3	2	1	2	1	2	2	3	NA	NA	1	1	1	1	1	NA	1	1	1	1	7	7	2	2	NA	17	2	2	3	1	1
VIC	VIC_South_Gippsland	Gipps_F_SAWS72	1	1	4	NA	NA	NA	1	3	2	1	1	6	3	3	1	1	3	2	4	2	4	2	1	3	1	2	1	1	1	1	NA	NA	1	2	1	1	1	1	2	2	17	2	1	2	3	3	4
VIC	VIC_South_Gippsland	Gipps_M_SAWS34	1	1	4	17	NA	9	1	2	1	1	1	6	3	3	1	1	3	2	4	2	4	2	1	3	1	2	1	1	1	1	NA	NA	1	2	1	1	7	7	2	2	17	2	1	2	3	3	1
VIC	VIC_South_Gippsland	Gipps_M_SAWS42	1	1	4	17	NA	15	1	2	1	1	1	2	3	3	1	1	3	2	4	1	1	4	3	3	2	2	1	1	1	1	NA	NA	1	2	1	1	7	7	2	2	17	17	2	2	3	3	4
VIC	VIC_South_Gippsland	Gipps_M_SAWS43	1	1	NA	NA	NA	NA	1	2	1	1	1	8	3	3	1	1	3	2	4	2	4	2	1	3	1	2	1	1	1	1	1	NA	NA	NA	1	1	7	7	2	2	17	17	1	2	3	3	4
VIC	VIC_South_Gippsland	Gipps_M_SAWS64	1	1	NA	NA	17	NA	2	2	2	2	1	6	3	3	1	1	3	2	1	2	1	2	2	3	NA	NA	1	1	1	1	1	3	1	1	1	1	7	7	2	2	17	2	2	2	3	1	1
VIC	VIC_South_Gippsland	Gipps_M_SAWS70	1	1	14	2	5	8	1	1	1	1	1	6	3	3	1	1	3	2	1	3	1	3	3	3	2	2	1	1	1	1	1	9	1	1	1	1	7	7	2	2	NA	NA	2	2	3	3	4
VIC	VIC_South_Gippsland	Gipps_M_SAWS84	1	1	NA	NA	2	11	1	1	1	1	10	1	3	3	1	1	3	2	4	1	1	4	3	3	2	2	1	1	1	1	NA	NA	1	1	1	1	7	7	2	2	17	2	2	2	3	3	4
VIC	NSW_Monaro	M_Matt_Monaro	1	1	NA	4	NA	8	1	3	2	1	1	6	3	3	1	1	3	2	1	1	1	1	3	3	2	2	1	1	1	1	4	NA	2	NA	1	1	2	2	2	2	2	NA	2	2	NA	NA	4
VIC	VIC_BawBaw	M_SAWS01_HDS	1	1	NA	NA	17	NA	2	2	1	1	1	6	3	3	1	1	3	2	3	2	2	3	2	3	2	2	1	2	1	1	1	5	1	1	1	1	2	2	2	2	17	17	NA	NA	NA	NA	4
VIC	VIC_Strathbogies	M_SAWS05_SHBS	1	1	18	2	NA	NA	1	1	1	1	1	6	3	3	1	1	3	2	4	1	1	4	3	3	2	2	1	1	1	1	NA	NA	1	2	1	1	7	7	2	2	17	2	2	2	NA	NA	4
VIC	VIC_South_Gippsland	M_SAWS17_SHGLD	1	1	NA	NA	NA	19	2	2	2	1	1	NA	3	3	1	1	3	2	4	2	4	2	1	3	1	2	1	1	1	1	1	3	1	2	1	1	7	7	2	2	17	17	1	2	NA	NA	4
VIC	VIC_South_Gippsland	M_SAWS27_SHGLD	1	1	NA	NA	16	2	1	3	2	1	1	6	3	3	1	1	3	2	3	2	2	3	3	3	2	2	1	1	1	1	NA	NA	1	2	1	1	7	7	2	2	17	2	2	2	NA	NA	4
VIC	VIC_East_Gippsland	Mallacoota_U_Abigail	1	1	NA	NA	17	25	2	2	2	2	1	6	3	3	1	1	3	2	4	1	1	4	3	3	2	2	1	1	1	1	NA	NA	1	2	1	1	7	7	2	2	17	17	2	2	NA	NA	4
VIC	VIC_East_Gippsland	Mallacoota_U_Annie	1	1	NA	NA	24	19	2	2	2	2	1	NA	3	3	1	1	3	2	4	4	4	4	3	3	2	2	1	1	1	1	NA	NA	1	1	1	1	7	7	2	2	17	17	2	2	NA	NA	1
VIC	VIC_East_Gippsland	Mallacoota_U_Blinky	1	1	NA	NA	NA	NA	2	2	2	2	7	1	3	3	1	1	3	2	4	1	1	4	3	3	2	2	1	1	1	1	4	8	2	2	1	1	7	7	2	2	17	2	2	2	NA	NA	4
VIC	VIC_East_Gippsland	Mallacoota_U_Frankie	1	1	NA	NA	NA	15	1	2	2	1	1	6	3	3	1	1	3	2	4	4	4	4	1	3	1	2	1	1	1	1	1	3	1	1	1	1	7	7	2	2	17	17	1	2	NA	NA	4
VIC	VIC_East_Gippsland	Mallacoota_U_Solo	1	1	NA	NA	NA	8	1	1	1	1	1	6	3	3	1	1	3	2	4	1	1	4	3	3	2	2	1	1	1	1	NA	NA	2	2	1	1	7	7	2	2	17	17	2	2	NA	NA	4
VIC	VIC_East_Gippsland	Mallacoota_U_Trip	1	1	NA	NA	24	19	2	2	2	1	7	1	3	3	1	1	3	2	4	4	4	4	3	3	2	2	1	1	1	1	4	3	2	2	1	1	7	7	2	2	17	17	2	2	NA	NA	4
VIC	VIC_East_Gippsland	Mallacoota_U_Vicky	1	1	2	NA	NA	NA	2	2	2	1	1	6	3	3	1	1	3	2	4	4	4	4	3	3	2	2	1	1	1	1	NA	NA	2	2	1	1	7	7	2	2	17	17	2	2	NA	NA	4
VIC	VIC_BawBaw	M_SAWS09_HDS	1	1	NA	11	NA	NA	NA	2	2	2	1	8	NA	NA	1	1	NA	3	4	4	4	4	3	3	2	2	1	1	1	1	NA	NA	6	6	1	1	7	7	2	2	NA	NA	2	2	3	3	4
VIC	VIC_BawBaw	M_SAWS12_HDS	1	1	NA	NA	17	24	2	2	2	1	1	6	3	3	1	1	3	2	4	4	4	4	1	3	1	2	1	1	1	1	1	5	1	2	1	1	7	7	2	2	17	17	1	2	3	3	1
VIC	VIC_French_Island	M_SAWS22_FRIS	1	1	4	NA	18	NA	2	2	2	1	1	6	3	3	1	1	3	2	4	4	4	4	3	3	2	2	1	1	1	1	4	9	1	2	1	1	7	7	2	2	17	17	2	2	3	3	4
VIC	VIC_Strathbogies	M_SAWS24_SHBS	1	1	4	17	NA	NA	1	1	1	1	1	6	3	3	1	1	3	2	4	4	4	4	3	3	2	2	1	1	1	1	NA	NA	1	2	1	1	7	7	2	2	2	25	2	2	3	3	1
VIC	VIC_Strathbogies	M_SAWS32_SHBS	1	1	NA	NA	18	NA	2	2	1	1	1	6	3	3	1	1	3	2	4	2	4	2	1	2	1	5	1	1	1	1	NA	NA	2	2	1	1	7	7	2	2	17	17	1	2	3	3	1
VIC	VIC_South_Gippsland	M_SAWS33_SHGLD	1	1	NA	NA	NA	NA	2	2	1	1	1	6	NA	NA	1	1	3	2	4	1	1	4	3	3	2	2	1	1	1	1	1	NA	1	1	1	1	7	7	2	2	17	17	2	2	3	3	4
VIC	VIC_Strathbogies	M_SAWS37_SHBS	1	1	4	8	NA	NA	1	2	2	1	7	1	3	3	1	1	3	2	4	1	1	4	3	3	2	2	1	1	1	1	NA	NA	2	2	1	1	7	7	2	2	17	2	2	2	3	3	1
VIC	VIC_Moira	MurRiv_F_F6	1	1	2	13	18	NA	2	2	1	1	1	6	3	3	1	1	3	2	4	4	4	4	3	3	2	2	1	1	1	1	NA	NA	1	2	1	1	7	7	2	2	17	17	2	2	NA	NA	4
VIC	VIC_Moira	MurRiv_F_F8	1	1	NA	NA	NA	8	1	2	1	1	1	6	3	3	1	1	3	2	4	1	1	4	3	3	2	2	1	1	1	1	NA	NA	1	2	1	1	7	7	2	2	17	17	2	2	NA	NA	1
VIC	VIC_Moira	MurRiv_F_FA	1	1	NA	NA	NA	NA	2	2	1	1	1	6	3	3	1	1	3	2	4	4	4	4	3	3	2	2	1	1	1	1	4	NA	2	2	1	1	7	7	2	2	17	17	2	2	NA	NA	4
VIC	VIC_Moira	MurRiv_M_MR001	1	1	NA	NA	17	24	2	2	2	2	7	1	3	3	1	1	3	2	4	4	4	4	3	3	2	2	1	1	1	1	4	13	2	2	1	1	7	7	2	2	17	17	2	2	NA	NA	1
VIC	VIC_Moira	MurRiv_M_MR002	1	1	NA	NA	NA	NA	2	2	2	1	7	1	3	3	1	1	3	2	4	1	1	4	1	3	1	2	1	1	1	1	4	NA	2	2	1	1	7	7	2	2	17	17	1	2	NA	NA	1
VIC	VIC_Moira	MurRiv_M_MR003	1	1	NA	NA	17	25	2	2	2	2	7	1	3	3	1	1	3	2	1	1	1	1	3	3	2	2	1	1	1	1	1	3	1	2	1	1	7	7	2	2	17	17	2	2	NA	NA	4
VIC	VIC_Moira	MurRiv_M_MR005	1	1	NA	NA	17	25	2	2	2	1	7	1	3	3	1	1	3	2	4	1	1	4	3	3	2	2	1	1	1	1	1	3	1	1	1	1	7	7	2	2	17	17	2	2	NA	NA	4
VIC	VIC_Moira	MurRiv_M_MR006	1	1	17	2	NA	NA	1	2	1	1	7	1	3	3	1	1	3	2	4	1	1	4	3	3	2	2	1	1	1	1	1	3	1	2	1	1	7	7	2	2	17	17	2	2	NA	NA	4
VIC	VIC_Moira	MurRiv_M_MR007	1	1	NA	NA	NA	NA	1	2	1	1	7	1	3	3	1	1	3	2	1	1	1	1	3	3	2	2	1	1	1	1	NA	NA	1	2	1	1	7	7	2	2	17	17	2	2	NA	NA	4
VIC	VIC_Moira	MurRiv_M_MR008	1	1	NA	NA	15	NA	1	2	1	1	1	6	3	3	1	1	3	2	4	1	1	4	3	3	2	2	1	1	1	1	NA	NA	1	1	1	1	7	7	2	2	17	25	2	2	NA	NA	4
VIC	VIC_Moira	MurRiv_M_MR009	1	1	2	NA	18	25	2	2	2	1	1	6	3	3	1	1	3	2	4	4	4	4	3	3	2	2	1	1	1	1	NA	NA	2	2	1	1	7	7	2	2	17	17	2	2	NA	NA	4
VIC	VIC_Moira	MurRiv_M_MR010	1	1	NA	NA	18	NA	2	2	2	1	1	6	3	3	1	1	3	2	4	1	1	4	3	3	2	2	1	1	1	1	NA	NA	2	2	1	1	7	7	2	2	17	17	2	2	NA	NA	4
VIC	NSW_Narrandera	Narrandra_F_N18	1	1	7	2	NA	NA	1	2	1	1	1	8	3	3	1	1	3	2	4	1	1	4	2	3	2	4	1	1	1	1	1	5	1	1	2	2	5	1	2	2	26	NA	2	2	NA	NA	4
VIC	NSW_Narrandera	Narrandra_F_N5	1	1	4	8	NA	11	1	1	1	1	1	6	3	3	1	1	3	2	4	1	1	4	2	3	2	4	1	1	1	1	1	NA	1	1	2	1	5	1	2	2	17	NA	2	2	NA	NA	4
VIC	NSW_Narrandera	Narrandra_M_N15	1	1	NA	NA	22	9	1	2	2	1	1	6	3	3	1	1	3	2	4	4	4	4	3	3	2	2	1	1	1	1	1	NA	1	1	2	1	5	1	2	2	13	9	2	2	NA	NA	1
VIC	NSW_Narrandera	Narran_M_45930	1	1	NA	NA	2	8	1	1	1	1	1	6	3	3	1	1	3	2	4	2	4	2	1	3	1	2	1	1	1	1	1	12	3	3	2	1	1	1	2	2	17	17	1	2	NA	NA	4
VIC	VIC_Glenelg	SWVic_F_Z73845	1	1	18	2	NA	NA	1	1	1	1	7	1	3	3	1	1	3	2	4	4	4	4	3	3	2	2	1	1	1	1	1	5	1	1	1	1	7	7	2	2	17	17	2	2	NA	NA	4
VIC	VIC_Moyne	SWVic_F_Z73848	1	1	4	8	NA	NA	1	1	1	1	7	1	3	3	1	1	3	2	1	1	1	1	3	3	2	2	1	1	1	1	NA	NA	2	2	1	1	7	7	2	2	17	17	2	2	NA	NA	4
VIC	VIC_Glenelg	SWVic_M_Z73841	1	1	2	NA	NA	NA	1	2	1	1	1	6	3	3	1	1	3	2	4	1	1	4	3	3	2	2	1	1	1	1	NA	NA	1	2	1	1	7	7	2	2	17	17	2	2	NA	NA	1
VIC	VIC_Glenelg	SWVic_M_Z73856	1	1	NA	NA	17	25	2	2	2	1	1	6	3	3	1	1	3	2	4	1	1	4	2	3	NA	NA	1	1	1	1	NA	NA	2	2	1	1	7	7	2	2	17	17	2	2	NA	NA	1
[truncated: 1 more columns]
