# Supplementary material for: Using bioinformatics to investigate functional diversity: a case study of MHC diversity in koalas
Source: Immunogenetics. 2024 Oct 5;76(5-6):381–95. doi: 10.1007/s00251-024-01356-6 (PMC11496358; doi:10.1007/s00251-024-01356-6)
Supplement: Supplementary file 3 — Supplementary file3 (XLSX 57 KB) [file 251_2024_1356_MOESM3_ESM.xlsx]

## Sheet: Sheet1
Supplementary Table 4: Table containing 450 koalas investigated in this study and the supertypesdesignated for each allele at each gene, NA means supertype could not be resolved.
Region	LGA	Individual	MHCI_1_allele_1	MHCI_1_allele_2	MHCI_10_allele_1	MHCI_10_allele_2	MHCI_12_allele_1	MHCI_12_allele_2	MHCI_13_allele_1	MHCI_13_allele_2	MHCI_15_allele_1	MHCI_15_allele_2	MHCI_19_allele_1	MHCI_19_allele_2	MHCI_2_allele_1	MHCI_2_allele_2	MHCI_4_allele_1	MHCI_4_allele_2	MHCI_5_allele_1	MHCI_5_allele_2	MHCI_8_allele_1	MHCI_8_allele_2	MHCI_9_allele_1	MHCI_9_allele_2
M_NSW	NSW_Armidale	Armidale_F_M50273	24	24	19	19	23	NA	20	20	16	16	1	3	25	25	NA	9	7	7	10	10	18	18
N_QLD	NSW_Armidale	Armid_M_M7070	24	24	19	19	NA	NA	20	20	16	16	NA	NA	25	25	4	NA	7	7	NA	NA	18	18
N_QLD	QLD_Tablelands	Atherton_M	24	24	19	19	NA	NA	20	20	16	16	27	3	25	25	9	NA	7	7	10	10	18	18
S_NSW	NSW_Greater_Blue_Mountains	BMnt_F_7041195	24	24	19	19	23	26	20	20	16	16	1	3	25	25	4	4	7	7	10	10	18	18
S_NSW	NSW_Greater_Blue_Mountains	BMnt_F_7041197	24	24	19	19	NA	NA	20	20	16	16	1	3	25	25	4	4	7	7	10	10	18	18
M_NSW	NSW_Greater_Blue_Mountains	BMnt_F_7041500	24	24	19	19	NA	NA	20	20	16	16	3	3	25	25	NA	9	7	7	10	10	18	18
M_NSW	NSW_Greater_Blue_Mountains	BMnt_F_7094923	24	24	19	19	23	NA	20	20	16	16	1	1	25	25	NA	5	7	7	10	10	18	18
M_NSW	NSW_Greater_Blue_Mountains	BMnt_F_7094976	24	24	19	19	23	11	20	20	16	16	1	3	25	25	NA	9	7	7	10	10	18	18
M_NSW	NSW_Greater_Blue_Mountains	BMnt_F_7094979	24	24	19	19	NA	NA	20	20	16	16	1	3	25	25	12	9	7	7	10	10	18	18
S_NSW	NSW_Greater_Blue_Mountains	BMnt_M_7041193	24	24	19	19	23	NA	20	20	16	16	1	3	25	25	4	5	7	7	10	10	18	18
S_NSW	NSW_Greater_Blue_Mountains	BMnt_M_7041194	24	24	19	19	23	26	20	20	16	16	1	NA	25	25	4	5	7	7	10	10	18	18
S_NSW	NSW_Greater_Blue_Mountains	BMnt_M_7041198	24	24	19	19	NA	NA	20	20	16	16	1	3	25	25	NA	4	7	7	10	10	18	18
S_NSW	NSW_Greater_Blue_Mountains	BMnt_M_7041200	24	24	19	19	23	11	20	20	16	16	1	1	25	25	NA	4	7	7	10	10	18	18
M_NSW	NSW_Greater_Blue_Mountains	BMnt_M_7041293	24	24	19	19	23	NA	20	20	16	16	1	3	25	25	9	2	7	7	10	10	18	18
M_NSW	NSW_Greater_Blue_Mountains	BMnt_M_7041492	24	24	19	19	23	26	20	20	16	16	1	3	25	25	NA	9	7	7	10	10	18	18
M_NSW	NSW_Greater_Blue_Mountains	BMnt_U_7041191	24	24	19	19	NA	NA	20	20	16	16	1	1	25	25	15	12	7	7	10	10	18	18
SEQLD_FNNSW	NSW_Ballina	Broad_F_50414	24	24	19	19	23	NA	20	20	16	16	27	3	25	25	2	14	7	7	10	10	18	18
SEQLD_FNNSW	NSW_Richmond_Valley	Broad_M_50382	24	24	19	19	23	11	20	20	16	16	NA	NA	25	25	22	14	7	7	10	10	18	18
SEQLD_FNNSW	NSW_Ballina	Broad_M_50439	24	24	19	19	NA	NA	20	20	16	16	3	27	25	25	22	14	7	7	10	10	18	18
SEQLD_FNNSW	NSW_Richmond_Valley	Broad_M_50508	24	24	19	19	23	6	20	20	16	16	27	1	25	25	NA	NA	7	7	NA	NA	18	18
SEQLD_FNNSW	NSW_Richmond_Valley	Broadwater_F_M50514	24	24	19	19	23	NA	20	20	16	16	27	3	25	25	22	14	7	7	NA	NA	NA	NA
SEQLD_FNNSW	NSW_Richmond_Valley	Broadwater_M_M50338	24	24	19	19	NA	NA	20	20	16	16	1	3	25	25	NA	NA	7	7	10	10	18	18
SEQLD_FNNSW	NSW_Byron	Byron_F_M50503	24	24	19	19	23	6	20	20	16	16	27	3	25	25	NA	14	7	7	10	10	18	18
SEQLD_FNNSW	NSW_Byron	Byron_M_M50452	24	24	19	19	NA	26	20	20	16	16	NA	NA	25	25	NA	14	7	7	10	10	18	18
SEQLD_FNNSW	NSW_Byron	Byron_U_M50504	24	24	19	19	NA	NA	20	20	16	16	NA	NA	25	25	NA	17	7	7	10	10	18	18
SEQLD_FNNSW	NSW_Byron	Byron_F_50524	24	24	19	19	23	26	20	20	16	16	27	3	25	25	22	14	7	7	10	10	18	18
SEQLD_FNNSW	NSW_Byron	Byron_F_M50431	24	24	19	19	23	26	20	20	16	16	3	3	25	25	NA	NA	7	7	10	10	18	18
SEQLD_FNNSW	NSW_Byron	Byron_M_M50430	24	24	19	19	23	11	20	20	16	16	27	3	25	25	22	14	7	7	10	10	18	18
SEQLD_FNNSW	NSW_Byron	Byron_M_M50435	24	24	19	19	23	11	20	20	16	16	27	3	25	25	9	17	7	7	10	10	18	18
S_NSW	NSW_Campbelltown	CBTown_F_C12K2	24	24	19	19	NA	NA	20	20	16	16	1	3	25	25	NA	NA	7	7	10	10	18	18
S_NSW	NSW_Campbelltown	CBTown_F_C12K4	24	24	19	19	23	NA	20	20	16	16	3	3	25	25	9	9	7	7	10	10	18	18
S_NSW	NSW_Liverpool	CBTown_F_C2K4	24	24	19	19	23	NA	20	20	16	16	1	1	25	25	15	9	7	7	10	10	18	18
S_NSW	NSW_Liverpool	CBTown_F_C3K2	24	24	19	19	23	11	20	20	16	16	1	3	25	25	9	9	7	7	NA	NA	NA	NA
S_NSW	NSW_Campbelltown	CBTown_F_C5K7	24	24	19	19	NA	NA	NA	NA	16	16	1	3	25	25	9	9	7	7	10	10	18	18
S_NSW	NSW_Campbelltown	CBTown_F_C6K5	24	24	19	19	NA	NA	20	20	16	16	3	3	25	25	NA	9	7	7	10	10	18	18
S_NSW	NSW_Campbelltown	CBTown_F_C7K2	24	24	19	19	NA	NA	NA	NA	16	16	1	3	25	25	9	5	7	7	10	10	18	18
S_NSW	NSW_Campbelltown	CBTown_M_C10K1	24	24	19	19	NA	NA	20	20	16	16	1	3	25	25	NA	5	7	7	10	10	18	18
S_NSW	NSW_Campbelltown	CBTown_M_C10K4	24	24	19	19	NA	NA	NA	20	16	16	3	3	25	25	NA	NA	7	7	10	10	NA	NA
S_NSW	NSW_Campbelltown	CBTown_M_C11K1	24	24	19	19	NA	NA	NA	20	16	16	3	3	25	25	NA	NA	7	7	10	10	NA	NA
S_NSW	NSW_Campbelltown	CBTown_M_C12K3	24	24	19	19	NA	NA	20	20	16	16	1	3	25	25	9	9	7	7	10	10	18	18
S_NSW	NSW_Liverpool	CBTown_M_C2K2	24	24	19	19	NA	NA	20	20	16	16	3	3	25	25	15	NA	7	7	10	10	NA	NA
S_NSW	NSW_Liverpool	CBTown_M_C3K1	24	24	19	19	NA	NA	20	20	16	16	1	3	25	25	15	9	7	7	10	10	18	18
S_NSW	NSW_Liverpool	CBTown_M_C3K3	24	24	19	19	NA	NA	20	20	16	16	3	3	25	25	9	5	7	7	10	10	NA	NA
S_NSW	NSW_Campbelltown	CBTown_M_C5K8	24	24	19	19	23	NA	20	20	16	16	1	1	25	25	9	NA	7	7	10	10	NA	NA
S_NSW	NSW_Campbelltown	CBTown_M_C6K1	24	24	19	19	23	26	20	20	16	16	1	3	25	25	9	5	7	7	10	10	18	18
S_NSW	NSW_Campbelltown	CBTown_F_C11K2	24	24	19	19	NA	NA	20	20	16	16	3	3	25	25	9	5	7	7	10	10	18	18
S_NSW	NSW_Campbelltown	CBTown_M_C6K2	24	24	19	19	NA	NA	20	20	16	16	1	3	25	25	15	4	7	7	10	10	18	18
SEQLD_FNNSW	NSW_Coffs_Harbour	Coffs_F_44980	24	24	19	19	23	6	20	20	16	16	NA	NA	25	25	NA	NA	7	7	10	10	18	18
M_NSW	NSW_Bellingen	Coffs_Harbour_F_M44977	24	24	19	19	NA	NA	NA	NA	16	16	NA	NA	25	25	NA	NA	7	7	10	10	NA	NA
M_NSW	NSW_Coffs_Harbour	Coffs_Harbour_F_M47046	24	24	19	19	NA	26	20	20	16	16	1	3	25	25	NA	NA	7	7	10	10	18	18
M_NSW	NSW_Coffs_Harbour	Coffs_M_44984	24	24	19	19	23	26	20	20	16	16	1	1	25	25	NA	NA	7	7	NA	NA	18	18
VIC	VIC_Colac_Otway	COtway_F_Y32	24	24	19	19	NA	NA	20	20	16	16	3	3	25	25	21	21	7	7	10	10	18	18
VIC	VIC_Colac_Otway	COtway_F_Y37	24	24	19	19	23	26	20	20	16	16	3	3	25	25	21	21	7	7	10	10	18	18
VIC	VIC_Colac_Otway	COtway_F_Y49	24	24	19	19	NA	NA	20	20	16	16	3	3	25	25	21	21	7	7	10	10	18	18
VIC	VIC_Colac_Otway	COtway_F_Y60	24	24	19	19	NA	NA	20	20	16	16	3	3	25	25	21	21	7	7	10	10	18	18
VIC	VIC_Colac_Otway	COtway_M_Y40	24	24	19	19	23	NA	20	20	16	16	3	3	25	25	21	21	7	7	10	10	18	18
M_NSW	NSW_Dubbo	Dubbo_U_C11212	24	24	19	19	23	6	20	20	16	16	3	3	25	25	12	12	7	7	10	10	18	18
M_NSW	NSW_Dubbo	Dubbo_U_C11358	24	24	19	19	NA	NA	NA	20	16	16	1	3	25	25	NA	5	7	7	10	10	18	18
M_NSW	NSW_Dubbo	Dubbo_U_C11413	24	24	19	19	NA	NA	20	20	16	16	3	3	25	25	NA	NA	7	7	10	10	18	18
M_NSW	NSW_Gunnedah	Dubbo_U_C11085	24	24	19	19	23	26	20	20	16	16	1	1	25	25	13	NA	7	7	10	10	18	18
M_NSW	NSW_Dubbo	Dubbo_U_C11512	24	24	19	19	NA	11	20	20	16	16	1	1	25	25	2	2	7	7	10	10	18	18
S_NSW	NSW_Monaro	F_Alex_Monaro	24	24	19	19	23	NA	20	20	16	16	3	3	25	25	12	2	7	7	10	10	18	18
S_NSW	NSW_Wingecaribee	F_Annie_L_STHD	24	24	19	19	23	NA	20	20	16	16	3	3	25	25	9	NA	7	7	10	10	18	18
S_NSW	NSW_Monaro	F_Annie_Monaro	24	24	19	19	NA	NA	20	20	16	16	3	3	25	25	NA	NA	7	7	10	10	18	18
S_NSW	NSW_Wingecaribee	F_Beyonce_STHD	24	24	19	19	23	26	20	20	16	16	3	3	25	25	NA	9	7	7	10	10	18	18
S_NSW	NSW_Monaro	F_Bron_Monaro	24	24	19	19	NA	NA	NA	NA	16	16	3	3	25	25	12	NA	7	7	10	10	18	18
N_QLD	QLD_Moreton_Bay_Region	F_Bubbles_MBR	24	24	19	19	NA	NA	20	20	16	16	3	3	25	25	12	9	7	7	10	10	18	18
N_QLD	QLD_Moreton_Bay_Region	F_Coco_MBR	24	24	19	19	23	11	20	20	16	16	3	3	25	25	NA	NA	7	7	10	10	NA	NA
S_NSW	NSW_Monaro	F_CS_Monaro	24	24	19	19	23	NA	20	20	16	16	3	NA	25	25	NA	NA	7	7	10	10	18	18
S_NSW	NSW_Wingecaribee	F_Hapi_STHD	24	24	19	19	23	26	20	20	16	16	3	3	25	25	4	NA	7	7	10	10	18	18
N_QLD	QLD_Moreton_Bay_Region	F_Jadore_MBR	24	24	19	19	23	NA	20	20	16	16	3	3	25	25	NA	NA	7	7	10	10	NA	18
N_QLD	QLD_Moreton_Bay_Region	F_Josie_MBR	24	24	19	19	NA	NA	20	20	16	16	27	3	25	25	NA	NA	7	7	10	10	18	18
N_QLD	QLD_Moreton_Bay_Region	F_Julia_MBR	24	24	19	19	23	NA	20	20	16	16	27	3	25	25	NA	NA	7	7	10	10	18	18
N_QLD	QLD_Moreton_Bay_Region	F_Lana_MBR	24	24	19	19	NA	NA	20	20	16	16	3	3	25	25	8	8	7	7	10	10	18	18
S_NSW	NSW_Wollondilly	F_Liv_NJ_STHD	24	24	19	19	NA	NA	20	20	16	16	3	3	25	25	9	9	7	7	10	10	NA	NA
S_NSW	NSW_Monaro	F_Madona_Monaro	24	24	19	19	23	NA	20	20	16	16	3	3	25	25	12	4	7	7	10	10	18	18
S_NSW	NSW_Monaro	F_Mia_Monaro	24	24	19	19	23	26	20	20	16	16	1	3	25	25	NA	5	7	7	10	10	18	18
N_QLD	QLD_Moreton_Bay_Region	F_Millie_MBR	24	24	19	19	NA	NA	20	20	16	16	3	3	25	25	NA	NA	7	7	10	10	18	18
N_QLD	QLD_Moreton_Bay_Region	F_Rizzo_MBR	24	24	19	19	23	NA	20	20	16	16	NA	1	25	25	NA	NA	7	7	10	10	18	18
S_NSW	NSW_Monaro	F_Sage_Monaro	24	24	19	19	23	6	20	20	16	16	1	1	25	25	NA	5	7	7	10	10	18	18
VIC	VIC_BawBaw	F_SAWS13_HDS	24	24	19	19	NA	NA	20	20	16	16	3	3	25	25	21	21	7	7	10	10	18	18
VIC	VIC_South_Gippsland	F_SAWS31_SHGLD	24	24	19	19	23	NA	20	20	16	16	1	1	25	25	21	4	7	7	10	10	18	18
S_NSW	NSW_Wingecaribee	F_StevieN_STHD	24	24	19	19	NA	NA	20	20	16	16	NA	NA	25	25	NA	5	7	7	10	10	18	18
S_NSW	NSW_Monaro	F_Tahlia_Monaro	24	24	19	19	NA	NA	20	NA	16	16	3	3	25	25	NA	NA	7	7	10	10	18	18
N_QLD	QLD_Moreton_Bay_Region	F_Tamara_O_MBR	24	24	19	19	23	11	20	20	16	16	1	3	25	25	8	NA	7	7	10	10	18	18
N_QLD	QLD_Moreton_Bay_Region	F_Tanja_MBR	24	24	19	19	23	26	20	20	16	16	27	1	25	25	NA	17	7	7	10	10	NA	18
N_QLD	QLD_Moreton_Bay_Region	F_The_Hoff_MBR	24	24	19	19	NA	NA	20	20	16	16	3	3	25	25	NA	NA	7	7	10	10	18	18
N_QLD	QLD_Tablelands	FarNorthQLD_K2	24	24	19	19	NA	NA	20	20	16	16	27	3	25	25	9	NA	7	7	10	10	18	18
N_QLD	QLD_Tablelands	FarNorthQLD_K3	24	24	19	19	NA	NA	20	20	16	16	27	3	25	25	NA	NA	7	7	10	10	18	18
S_NSW	NSW_Wollondilly	F_Arya_STHD	24	24	19	19	NA	NA	20	20	16	16	3	3	25	25	9	NA	7	7	10	10	18	18
M_NSW	NSW_Port_Stephens	F_Beach_RS_PTS	24	24	19	19	23	NA	20	20	16	16	1	1	25	25	NA	NA	7	7	10	10	18	18
S_NSW	NSW_Monaro	F_Brandy_Monaro	24	24	19	19	23	NA	20	20	16	16	1	3	25	25	NA	NA	7	7	10	10	18	18
S_NSW	NSW_Wollondilly	F_Brienne_STHD	24	24	19	19	23	26	20	20	16	16	3	3	25	25	9	9	7	7	10	10	18	18
S_NSW	NSW_Wingecaribee	F_Bunzi_STHD	24	24	19	19	23	26	20	20	16	16	1	3	25	25	9	4	7	7	10	10	18	18
N_QLD	QLD_Fraser_Coast	FCoast_F_51032	24	24	19	19	NA	NA	NA	20	16	16	27	3	25	25	NA	28	7	7	10	10	18	18
N_QLD	QLD_Fraser_Coast	FCoast_M_61304	24	24	19	19	23	26	20	20	16	16	NA	NA	25	25	22	14	7	7	10	10	18	18
N_QLD	QLD_Fraser_Coast	FCoast_M_61459	24	24	19	19	NA	NA	NA	NA	16	16	27	3	25	25	NA	NA	7	7	10	10	18	18
N_QLD	QLD_Fraser_Coast	FCoast_M_93594	24	24	19	19	NA	NA	20	20	16	16	3	3	25	25	13	9	7	7	10	10	18	18
S_NSW	NSW_Wollondilly	F_Daenery_STHD	24	24	19	19	NA	NA	NA	20	16	16	1	3	25	25	4	5	7	7	10	10	18	18
M_NSW	NSW_Gunnedah	F_DECC104_GUH	24	24	19	19	23	NA	20	20	16	16	1	1	25	25	13	2	7	7	10	10	18	18
M_NSW	NSW_Gunnedah	F_DECC130_GUH	24	24	19	19	23	NA	20	20	16	16	1	1	25	25	9	2	7	7	10	10	18	18
M_NSW	NSW_Gunnedah	F_DECC137F_GUH	24	24	19	19	23	26	20	20	16	16	1	1	25	25	15	2	7	7	10	10	18	18
M_NSW	NSW_Gunnedah	F_DECC162_GUH	24	24	19	19	23	26	20	20	16	16	1	1	25	25	15	9	7	7	10	10	18	18
M_NSW	NSW_Port_Stephens	F_Eila_PTS	24	24	19	19	23	26	NA	NA	16	16	1	1	25	25	21	4	7	7	10	10	NA	NA
S_NSW	NSW_Wollondilly	F_Falia_F_STHD	24	24	19	19	23	NA	20	20	16	16	3	3	25	25	15	4	7	7	10	10	18	18
M_NSW	NSW_Port_Stephens	F_Gilchrist_PTS	24	24	19	19	23	NA	20	20	16	16	1	1	25	25	NA	NA	7	7	10	10	18	18
M_NSW	NSW_Port_Stephens	F_Joanie_PTS	24	24	19	19	23	26	20	20	16	16	1	1	25	25	21	9	7	7	10	10	NA	NA
M_NSW	NSW_Port_Stephens	F_MidnightR_PTS	24	24	19	19	23	NA	20	20	16	16	1	1	25	25	21	4	7	7	10	10	18	18
N_QLD	QLD_Fraser_Coast	Fraser_F_72461	24	24	19	19	23	NA	20	20	16	16	27	3	25	25	NA	28	7	7	10	10	18	18
N_QLD	QLD_Fraser_Coast	Fraser_M_77266	24	24	19	19	NA	NA	20	20	16	16	27	3	25	25	NA	NA	7	7	10	10	18	18
N_QLD	QLD_Fraser_Coast	Fraser_U_57909	24	24	19	19	23	26	20	20	16	16	27	3	25	25	NA	28	7	7	10	10	18	18
N_QLD	QLD_Fraser_Coast	Fraser_M_72855	24	24	19	19	23	NA	20	20	16	16	NA	NA	25	25	22	14	7	7	10	10	18	18
N_QLD	QLD_Fraser_Coast	Fraser_M_79972	24	24	19	19	NA	NA	20	20	16	16	3	27	25	25	9	17	7	7	10	10	18	18
N_QLD	QLD_Fraser_Coast	Fraser_M_87546	24	24	19	19	23	26	20	20	16	16	NA	3	25	25	NA	NA	7	7	10	10	NA	NA
VIC	VIC_Strathbogies	F_SAWS03_SHBS	24	24	19	19	23	NA	20	20	16	16	3	3	25	25	21	4	7	7	10	10	18	18
VIC	VIC_Strathbogies	F_SAWS04_SHBS	24	24	19	19	23	6	20	20	16	16	3	3	25	25	21	21	7	7	10	10	18	18
VIC	VIC_Strathbogies	F_SAWS10_SHBS	24	24	19	19	NA	NA	20	20	16	16	3	3	25	25	21	4	7	7	10	10	18	18
VIC	VIC_French_Island	F_SAWS21_FRIS	24	24	19	19	NA	NA	20	20	16	16	3	3	25	25	21	21	7	7	10	10	18	18
VIC	VIC_South_Gippsland	F_SAWS23_SHGLD	24	24	19	19	NA	NA	20	20	16	16	1	1	25	25	21	NA	7	7	10	10	18	18
M_NSW	NSW_Port_Stephens	F_SES_Maree_PTS	24	24	19	19	23	NA	20	20	16	16	1	1	25	25	4	NA	7	7	NA	NA	18	NA
M_NSW	NSW_Gunnedah	F_USYD062F_GUH	24	24	19	19	NA	NA	20	20	16	16	1	1	25	25	15	2	7	7	10	10	18	18
M_NSW	NSW_Gunnedah	F_USYD089F_GUH	24	24	19	19	NA	NA	20	20	16	16	1	1	25	25	13	NA	7	7	10	10	18	18
S_NSW	NSW_Wollondilly	F_Yara_STHD	24	24	19	19	23	26	20	20	16	16	3	3	25	25	9	9	7	7	10	10	NA	NA
SEQLD_FNNSW	QLD_Gold_Coast	GCoast_F_54909	24	24	19	19	23	26	20	NA	16	16	1	1	25	25	2	14	7	7	10	10	18	18
SEQLD_FNNSW	QLD_Gold_Coast	GCoast_F_73511	24	24	19	19	23	NA	20	20	16	16	3	3	25	25	12	2	7	7	10	10	18	18
SEQLD_FNNSW	QLD_Gold_Coast	GCoast_M_54910	24	24	19	19	23	NA	NA	NA	16	16	27	1	25	25	NA	NA	7	7	NA	NA	18	18
SEQLD_FNNSW	QLD_Gold_Coast	GCoast_M_54980	24	24	19	19	NA	NA	20	20	16	16	3	3	25	25	12	2	7	7	10	10	18	18
SEQLD_FNNSW	QLD_Gold_Coast	GCoast_M_56090	24	24	19	19	NA	NA	20	20	16	16	NA	NA	25	25	NA	NA	7	7	NA	NA	18	NA
SEQLD_FNNSW	QLD_Gold_Coast	GCoast_M_61808	24	24	19	19	23	26	20	20	16	16	NA	NA	25	25	22	14	7	7	10	10	18	18
SEQLD_FNNSW	QLD_Gold_Coast	GCoast_M_62309	24	24	19	19	NA	NA	NA	20	16	16	NA	NA	25	25	22	NA	7	7	10	10	18	18
SEQLD_FNNSW	QLD_Gold_Coast	GCoast_M_66922	24	24	19	19	23	NA	20	20	16	16	1	3	25	25	9	9	7	7	NA	NA	18	18
SEQLD_FNNSW	QLD_Gold_Coast	GCoast_M_70414	24	24	19	19	NA	NA	NA	NA	16	16	27	3	25	25	22	NA	7	7	NA	NA	18	18
SEQLD_FNNSW	QLD_Gold_Coast	GCoast_M_71441	24	24	19	19	NA	NA	20	20	16	16	NA	NA	25	25	NA	NA	7	7	NA	NA	NA	NA
SEQLD_FNNSW	QLD_Gold_Coast	GCoast_M_78719	24	24	19	19	23	11	20	20	16	16	27	3	25	25	2	14	7	7	10	10	18	18
SEQLD_FNNSW	QLD_Gold_Coast	GCoast_M_84814	24	24	19	19	NA	NA	20	20	16	16	NA	NA	25	25	22	14	7	7	NA	NA	18	18
VIC	VIC_East_Gippsland	Gelantipy_F_K11	24	24	19	19	NA	NA	20	20	16	16	3	3	25	25	21	21	7	7	10	10	18	18
VIC	VIC_East_Gippsland	Gelantipy_F_K13	24	24	19	19	NA	NA	20	20	16	16	3	3	25	25	21	21	7	7	10	10	18	18
VIC	VIC_East_Gippsland	Gelantipy_F_K15	24	24	19	19	23	11	20	20	16	16	3	3	25	25	NA	21	7	7	10	10	18	18
VIC	VIC_East_Gippsland	Gelantipy_F_K16	24	24	19	19	NA	NA	NA	NA	16	16	3	3	25	25	21	21	7	7	10	10	18	18
VIC	VIC_East_Gippsland	Gelantipy_F_K17	24	24	19	19	NA	NA	20	20	16	16	3	3	25	25	21	21	7	7	10	10	18	18
VIC	VIC_East_Gippsland	Gelantipy_F_K18	24	24	19	19	23	26	20	20	16	16	3	3	25	25	21	21	7	7	10	10	18	18
VIC	VIC_East_Gippsland	Gelantipy_F_K20	24	24	19	19	23	NA	20	20	16	16	3	3	25	25	21	21	7	7	10	10	18	18
VIC	VIC_East_Gippsland	Gelantipy_M_K12	24	24	19	19	NA	NA	20	20	16	16	3	3	25	25	21	21	7	7	10	10	18	18
VIC	VIC_East_Gippsland	Gelantipy_M_K14	24	24	19	19	NA	NA	20	20	16	16	3	3	25	25	21	21	7	7	10	10	18	18
VIC	VIC_East_Gippsland	Gelantipy_M_K19	24	24	19	19	23	6	20	20	16	16	3	3	25	25	21	21	7	7	10	10	18	18
VIC	VIC_East_Gippsland	Gelantipy_M_K5	24	24	19	19	NA	NA	20	20	16	16	3	3	25	25	21	21	7	7	10	10	18	18
VIC	VIC_South_Gippsland	Gipps_F_SAWS29	24	24	19	19	NA	NA	NA	NA	16	16	3	3	25	25	4	NA	7	7	10	10	18	18
VIC	VIC_South_Gippsland	Gipps_F_SAWS41	24	24	19	19	NA	NA	20	NA	16	16	3	3	25	25	21	21	7	7	10	10	18	18
VIC	VIC_South_Gippsland	Gipps_F_SAWS45	24	24	19	19	NA	NA	20	20	16	16	3	3	25	25	NA	NA	7	7	10	10	18	18
VIC	VIC_South_Gippsland	Gipps_F_SAWS63	24	24	19	19	23	NA	20	20	16	16	1	1	25	25	21	4	7	7	10	10	18	18
VIC	VIC_South_Gippsland	Gipps_F_SAWS66	24	24	19	19	23	NA	NA	NA	16	16	3	3	25	25	21	21	7	7	10	10	18	18
VIC	VIC_South_Gippsland	Gipps_F_SAWS67	24	24	19	19	23	6	20	20	16	16	3	3	25	25	21	21	7	7	10	10	18	18
VIC	VIC_South_Gippsland	Gipps_F_SAWS69	24	24	19	19	23	NA	20	20	16	16	3	3	25	25	21	21	7	7	10	10	18	18
VIC	VIC_South_Gippsland	Gipps_F_SAWS71	24	24	19	19	23	NA	20	20	16	16	3	3	25	25	NA	21	7	7	10	10	18	18
VIC	VIC_South_Gippsland	Gipps_F_SAWS72	24	24	19	19	NA	NA	20	20	16	16	1	1	25	25	21	4	7	7	10	10	18	18
VIC	VIC_South_Gippsland	Gipps_M_SAWS34	24	24	19	19	NA	NA	20	20	16	16	3	3	25	25	21	4	7	7	10	10	18	18
VIC	VIC_South_Gippsland	Gipps_M_SAWS42	24	24	19	19	NA	NA	20	20	16	16	3	3	25	25	21	21	7	7	10	10	18	18
VIC	VIC_South_Gippsland	Gipps_M_SAWS43	24	24	19	19	23	NA	NA	NA	16	16	3	3	25	25	21	21	7	7	10	10	18	18
VIC	VIC_South_Gippsland	Gipps_M_SAWS64	24	24	19	19	23	11	20	20	16	16	3	3	25	25	21	4	7	7	10	10	18	18
VIC	VIC_South_Gippsland	Gipps_M_SAWS70	24	24	19	19	23	6	20	20	16	16	3	3	25	25	NA	NA	7	7	10	10	18	18
VIC	VIC_South_Gippsland	Gipps_M_SAWS84	24	24	19	19	NA	NA	20	20	16	16	3	3	25	25	21	4	7	7	10	10	18	18
SEQLD_FNNSW	NSW_Clarence_Valley	Graft_M_M50499	24	24	19	19	NA	NA	20	20	16	16	3	3	25	25	NA	NA	7	7	10	10	NA	NA
SEQLD_FNNSW	NSW_Gundagai	Gundagai_M_M49249	24	24	19	19	NA	NA	20	20	16	16	27	1	25	25	NA	NA	7	7	NA	NA	18	18
N_QLD	QLD_Gympie	Gympie_F_82257	24	24	19	19	23	6	20	20	16	16	27	3	25	25	NA	NA	7	7	10	10	18	18
N_QLD	QLD_Gympie	Gympie_F_92626	24	24	19	19	23	NA	20	20	16	16	27	1	25	25	22	14	7	7	10	10	18	18
N_QLD	QLD_Gympie	Gympie_F_93216	24	24	19	19	23	6	20	20	16	16	27	3	25	25	12	NA	7	7	10	10	18	18
N_QLD	QLD_Gympie	Gympie_F_93694	24	24	19	19	NA	NA	20	20	16	16	3	3	25	25	12	9	7	7	10	10	18	18
N_QLD	QLD_Gympie	Gympie_M_87743	24	24	19	19	NA	NA	20	20	16	16	NA	NA	25	25	12	NA	7	7	10	10	18	18
N_QLD	QLD_Gympie	Gympie_M_95464	24	24	19	19	NA	NA	20	20	16	16	3	3	25	25	12	9	7	7	10	10	18	18
N_QLD	QLD_Somerset	HVale_F_Claire	24	24	19	19	23	26	20	20	16	16	NA	NA	25	25	9	17	7	7	10	10	18	18
N_QLD	QLD_Somerset	HVale_F_Shamala	24	24	19	19	23	NA	20	20	16	16	27	3	25	25	9	17	7	7	10	10	18	18
S_NSW	NSW_Campbelltown	K2	24	24	19	19	NA	NA	20	20	16	16	1	3	25	25	9	9	7	7	10	10	NA	NA
KI	SA_Kangaroo_Island	KI_F_0118	24	24	19	19	NA	NA	20	20	16	16	3	3	25	25	21	4	7	7	10	10	18	18
KI	SA_Kangaroo_Island	KI_F_0414	24	24	19	19	NA	NA	20	20	16	16	3	3	25	25	21	4	7	7	10	10	18	18
KI	SA_Kangaroo_Island	KI_F_1100	24	24	19	19	23	11	20	20	16	16	3	3	25	25	21	4	7	7	10	10	18	18
KI	SA_Kangaroo_Island	KI_F_191558	24	24	19	19	23	NA	20	20	16	16	3	3	25	25	NA	21	7	7	10	10	18	18
KI	SA_Kangaroo_Island	KI_F_4215	24	24	19	19	23	NA	20	20	16	16	3	3	25	25	21	4	7	7	10	10	18	18
KI	SA_Kangaroo_Island	KI_F_4310	24	24	19	19	23	11	20	20	16	16	3	3	25	25	21	4	7	7	10	10	18	18
KI	SA_Kangaroo_Island	KI_F_8059	24	24	19	19	23	6	20	20	16	16	3	3	25	25	21	4	7	7	10	10	18	18
KI	SA_Kangaroo_Island	KI_F_Aoife	24	24	19	19	23	NA	20	20	16	16	3	3	25	25	21	21	7	7	10	10	18	18
KI	SA_Kangaroo_Island	KI_F_Cif	24	24	19	19	23	6	20	20	16	16	3	3	25	25	21	21	7	7	10	10	18	18
KI	SA_Kangaroo_Island	KI_F_ClaireBear	24	24	19	19	NA	NA	20	20	16	16	3	3	25	25	21	21	7	7	10	10	18	18
KI	SA_Kangaroo_Island	KI_F_Tanya	24	24	19	19	NA	NA	20	20	16	16	3	3	25	25	21	4	7	7	10	10	18	18
KI	SA_Kangaroo_Island	KI_F_Tessa	24	24	19	19	23	26	20	20	16	16	3	3	25	25	21	4	7	7	10	10	18	18
KI	SA_Kangaroo_Island	KI_M_4127	24	24	19	19	23	NA	20	20	16	16	3	3	25	25	21	4	7	7	10	10	18	18
KI	SA_Kangaroo_Island	KI_M_4179	24	24	19	19	NA	NA	20	20	16	16	3	3	25	25	21	21	7	7	10	10	18	18
KI	SA_Kangaroo_Island	KI_M_4190	24	24	19	19	23	26	20	20	16	16	3	3	25	25	4	4	7	7	10	10	18	18
KI	SA_Kangaroo_Island	KI_M_4323	24	24	19	19	23	11	20	20	16	16	3	3	25	25	21	4	7	7	10	10	18	18
KI	SA_Kangaroo_Island	KI_M_4388	24	24	19	19	NA	NA	20	20	16	16	3	3	25	25	21	NA	7	7	10	10	18	18
KI	SA_Kangaroo_Island	KI_M_MagicMike	24	24	19	19	23	NA	20	20	16	16	3	3	25	25	21	4	7	7	10	10	18	18
KI	SA_Kangaroo_Island	KI_M_Oisin	24	24	19	19	23	NA	20	20	16	16	3	3	25	25	21	21	7	7	10	10	18	18
KI	SA_Kangaroo_Island	KI_M_Rocky	24	24	19	19	23	NA	20	20	16	16	3	3	25	25	21	21	7	7	10	10	18	18
SEQLD_FNNSW	NSW_Kyogle	Kyogle_F_M50519	24	24	19	19	23	6	20	20	16	16	NA	NA	25	25	NA	NA	7	7	10	10	18	18
SEQLD_FNNSW	NSW_Kyogle	Kyogle_M_M50481	24	24	19	19	NA	NA	20	20	16	16	NA	NA	25	25	22	14	7	7	10	10	18	18
SEQLD_FNNSW	NSW_Kyogle	Kyogle_F_50350	24	24	19	19	NA	NA	20	20	16	16	27	3	25	25	NA	14	7	7	10	10	18	18
SEQLD_FNNSW	NSW_Kyogle	Kyogle_F_50356	24	24	19	19	23	6	20	20	16	16	27	1	25	25	22	14	7	7	10	10	18	18
SEQLD_FNNSW	NSW_Kyogle	Kyogle_F_50418	24	24	19	19	23	26	20	20	16	16	27	1	25	25	22	14	7	7	10	10	18	18
SEQLD_FNNSW	NSW_Kyogle	Kyogle_F_50433	24	24	19	19	23	NA	20	20	16	16	27	3	25	25	9	17	7	7	NA	NA	NA	NA
SEQLD_FNNSW	NSW_Kyogle	Kyogle_F_50434	24	24	19	19	23	26	20	20	16	16	27	1	25	25	22	14	7	7	10	10	18	18
SEQLD_FNNSW	NSW_Kyogle	Kyogle_F_50438	24	24	19	19	NA	NA	20	20	16	16	1	3	25	25	21	4	7	7	10	10	NA	NA
SEQLD_FNNSW	NSW_Kyogle	Kyogle_F_M50471	24	24	19	19	23	NA	20	20	16	16	27	3	25	25	2	NA	7	7	10	10	18	18
SEQLD_FNNSW	NSW_Kyogle	Kyogle_M_50316	24	24	19	19	NA	NA	20	20	16	16	27	3	25	25	22	14	7	7	10	10	18	18
SEQLD_FNNSW	NSW_Kyogle	Kyogle_M_50360	24	24	19	19	NA	26	20	20	16	16	NA	NA	25	25	4	NA	7	7	10	10	18	18
SEQLD_FNNSW	NSW_Kyogle	Kyogle_M_50384	24	24	19	19	23	26	20	20	16	16	NA	NA	25	25	12	NA	7	7	10	10	18	18
SEQLD_FNNSW	NSW_Kyogle	Kyogle_M_50420	24	24	19	19	23	11	20	20	16	16	3	3	25	25	2	2	7	7	10	10	18	18
SEQLD_FNNSW	NSW_Kyogle	Kyogle_M_50927	24	24	19	19	NA	NA	20	20	16	16	27	3	25	25	22	14	7	7	10	10	18	18
SEQLD_FNNSW	NSW_Kyogle	Kyogle_M_M50448	24	24	19	19	23	6	20	20	16	16	NA	NA	25	25	22	14	7	7	10	10	18	18
SEQLD_FNNSW	NSW_Kyogle	Kyogle_U_M49289	24	24	19	19	23	NA	20	20	16	16	27	1	25	25	22	14	7	7	10	10	18	18
SEQLD_FNNSW	NSW_Kyogle	Kyogle_U_M50488	24	24	19	19	23	NA	20	20	16	16	3	3	25	25	13	NA	7	7	10	10	18	18
SEQLD_FNNSW	NSW_Lismore	Lismo_F_2110271	24	24	19	19	NA	NA	20	20	16	16	27	3	25	25	9	17	7	7	10	10	18	18
SEQLD_FNNSW	NSW_Lismore	Lismo_F_2111152	24	24	19	19	NA	NA	20	20	16	16	27	3	25	25	NA	NA	7	7	10	10	18	18
SEQLD_FNNSW	NSW_Lismore	Lismo_F_2111222	24	24	19	19	NA	NA	20	20	16	16	1	3	25	25	8	8	7	7	10	10	18	18
SEQLD_FNNSW	NSW_Lismore	Lismo_F_2111232	24	24	19	19	NA	NA	20	20	16	16	3	3	25	25	NA	2	7	7	10	10	18	18
SEQLD_FNNSW	NSW_Lismore	Lismo_F_2112201	24	24	19	19	23	26	20	20	16	16	3	3	25	25	NA	NA	7	7	NA	NA	18	18
SEQLD_FNNSW	NSW_Lismore	Lismo_F_2112212	24	24	19	19	23	NA	20	20	16	16	27	3	25	25	13	NA	7	7	10	10	18	18
SEQLD_FNNSW	NSW_Lismore	Lismo_F_2112273	24	24	19	19	NA	NA	20	20	16	16	27	3	25	25	NA	NA	7	7	10	10	18	18
SEQLD_FNNSW	NSW_Lismore	Lismo_M_2111192	24	24	19	19	23	26	20	20	16	16	27	3	25	25	2	14	7	7	NA	NA	18	18
SEQLD_FNNSW	NSW_Lismore	Lismo_M_2111271	24	24	19	19	23	NA	20	20	16	16	27	3	25	25	22	14	7	7	10	10	18	18
SEQLD_FNNSW	NSW_Lismore	Lismo_M_2112021	24	24	19	19	NA	NA	20	20	16	16	27	1	25	25	22	14	7	7	10	10	18	18
SEQLD_FNNSW	NSW_Lismore	Lismore_F_M50298	24	24	19	19	NA	NA	20	20	16	16	3	3	25	25	8	8	7	7	10	10	18	18
SEQLD_FNNSW	NSW_Lismore	Lismore_F_M50309	24	24	19	19	23	NA	20	20	16	16	27	3	25	25	22	14	7	7	10	10	18	18
SEQLD_FNNSW	NSW_Lismore	Lismore_F_M50310	24	24	19	19	NA	NA	20	20	16	16	NA	NA	25	25	NA	NA	7	7	10	10	18	18
SEQLD_FNNSW	NSW_Lismore	Lismore_F_M50336	24	24	19	19	NA	NA	20	20	16	16	27	3	25	25	2	14	7	7	10	10	18	18
SEQLD_FNNSW	NSW_Lismore	Lismore_F_M50340	24	24	19	19	23	NA	20	20	16	16	3	27	25	25	NA	2	7	7	10	10	18	18
SEQLD_FNNSW	NSW_Lismore	Lismore_F_M50369	24	24	19	19	NA	NA	20	20	16	16	27	3	25	25	NA	NA	7	7	10	10	18	18
SEQLD_FNNSW	NSW_Lismore	Lismore_F_M50510	24	24	19	19	23	NA	20	20	16	16	27	3	25	25	22	14	7	7	10	10	18	18
SEQLD_FNNSW	NSW_Lismore	Lismore_F_M50535	24	24	19	19	23	11	20	20	16	16	27	3	25	25	22	14	7	7	10	10	18	18
SEQLD_FNNSW	NSW_Lismore	Lismore_M_M50352	24	24	19	19	23	NA	20	20	16	16	3	3	25	25	8	8	7	7	10	10	18	18
SEQLD_FNNSW	NSW_Lismore	Lismore_M_M50397	24	24	19	19	23	NA	20	20	16	16	27	3	25	25	9	17	7	7	10	10	18	18
SEQLD_FNNSW	NSW_Lismore	Lismore_U_M50295	24	24	19	19	23	NA	20	20	16	16	27	3	25	25	NA	NA	7	7	NA	NA	18	18
M_NSW	NSW_Gunnedah	Liverpool_Plains_F_M48961	24	24	19	19	NA	NA	20	20	16	16	27	1	25	25	NA	28	7	7	10	10	18	18
M_NSW	NSW_Gunnedah	Liverpool_Plains_F_M48962	24	24	19	19	23	26	20	20	16	16	27	1	25	25	2	14	7	7	10	10	18	18
M_NSW	NSW_Gunnedah	Liverpool_Plains_F_M48974	24	24	19	19	23	26	20	20	16	16	1	3	25	25	9	9	7	7	10	10	18	18
M_NSW	NSW_Gunnedah	Liverpool_Plains_M_M46161	24	24	19	19	23	NA	20	20	16	16	1	1	25	25	13	NA	7	7	10	10	18	18
M_NSW	NSW_Gunnedah	Liverpool_Plains_M_M48983	24	24	19	19	23	11	20	20	16	16	1	1	25	25	13	2	7	7	10	10	18	18
N_QLD	QLD_Livingstone	LivSton_F_54945	24	24	19	19	NA	NA	20	20	16	16	3	3	25	25	NA	NA	7	7	10	10	18	18
M_NSW	NSW_Gunnedah	LPlains_F_48964	24	24	19	19	NA	NA	20	20	16	16	1	1	25	25	13	2	7	7	10	10	18	18
M_NSW	NSW_Gunnedah	LPlains_F_49019	24	24	19	19	NA	NA	20	20	16	16	1	1	25	25	15	9	7	7	10	10	18	18
M_NSW	NSW_Gunnedah	LPlains_M_48967	24	24	19	19	NA	NA	20	20	16	16	1	1	25	25	NA	NA	7	7	10	10	18	18
M_NSW	NSW_Gunnedah	LPlains_M_48973	24	24	19	19	23	26	20	20	16	16	1	1	25	25	15	2	7	7	10	10	18	18
M_NSW	NSW_Gunnedah	LPlains_M_49001	24	24	19	19	NA	NA	20	20	16	16	1	1	25	25	13	15	7	7	10	10	18	18
M_NSW	NSW_Gunnedah	LPlains_U_46160	24	24	19	19	NA	NA	NA	NA	16	16	NA	1	25	25	NA	2	7	7	10	10	18	18
N_QLD	QLD_Moreton_Bay_Region	M_Dazza_MBR	24	24	19	19	23	NA	20	20	16	16	3	3	25	25	NA	NA	7	7	10	10	18	18
S_NSW	NSW_Monaro	M_Andrew_MBR	24	24	19	19	NA	NA	20	20	16	16	NA	NA	25	25	22	14	7	7	10	10	18	18
N_QLD	QLD_Moreton_Bay_Region	M_Bear_Monaro	24	24	19	19	23	NA	20	20	16	16	1	3	25	25	4	NA	7	7	NA	10	18	18
N_QLD	QLD_Moreton_Bay_Region	M_Bobby_MBR	24	24	19	19	23	6	20	20	16	16	1	3	25	25	12	8	7	7	10	10	18	18
S_NSW	NSW_Wollondilly	M_Branson_MBR	24	24	19	19	23	26	20	20	16	16	3	3	25	25	12	12	7	7	10	10	18	18
N_QLD	QLD_Moreton_Bay_Region	M_Clegane_STHD	24	24	19	19	23	NA	20	20	16	16	3	3	25	25	9	9	7	7	NA	10	NA	NA
N_QLD	QLD_Moreton_Bay_Region	M_Doddy_MBR	24	24	19	19	NA	NA	20	20	16	16	27	3	25	25	22	14	7	7	10	10	18	18
S_NSW	NSW_Monaro	M_Drew_Monaro	24	24	19	19	23	26	20	20	16	16	3	3	25	25	NA	5	7	7	NA	10	18	18
S_NSW	NSW_Monaro	M_Evan_Monaro	24	24	19	19	23	NA	20	20	16	16	3	3	25	25	NA	2	7	7	NA	NA	18	18
S_NSW	NSW_Monaro	M_Hamish_Monaro	24	24	19	19	23	NA	20	20	16	16	3	3	25	25	4	5	7	7	NA	NA	18	18
S_NSW	NSW_Monaro	M_Jett_Monaro	24	24	19	19	23	NA	20	20	16	16	3	3	25	25	4	5	7	7	NA	10	18	18
S_NSW	NSW_Monaro	M_Kenny_Monaro	24	24	19	19	NA	NA	20	20	16	16	3	3	25	25	4	5	7	7	NA	10	18	18
S_NSW	NSW_Monaro	M_Malu_Monaro	24	24	19	19	NA	NA	20	20	16	16	3	3	25	25	NA	2	7	7	NA	NA	18	18
VIC	NSW_Monaro	M_Matt_Monaro	24	24	19	19	23	NA	20	NA	16	16	3	3	25	25	4	NA	7	7	NA	NA	18	18
VIC	VIC_BawBaw	M_SAWS01_HDS	24	24	19	19	23	26	20	20	16	16	3	3	25	25	21	21	NA	NA	NA	NA	18	18
VIC	VIC_Strathbogies	M_SAWS05_SHBS	24	24	19	19	NA	NA	20	20	16	16	3	3	25	25	21	4	7	7	NA	NA	18	18
VIC	VIC_South_Gippsland	M_SAWS17_SHGLD	24	24	19	19	23	11	20	20	16	16	3	3	25	25	21	21	7	7	NA	NA	18	18
VIC	VIC_South_Gippsland	M_SAWS27_SHGLD	24	24	19	19	NA	NA	20	20	16	16	3	3	25	25	21	4	7	7	NA	NA	18	18
S_NSW	NSW_Monaro	M_Tallow_Monaro	24	24	19	19	23	26	20	20	16	16	3	3	25	25	NA	2	7	7	NA	NA	18	18
M_NSW	NSW_Kempsey	M47634_001	24	24	19	19	23	11	20	20	16	16	1	3	25	25	NA	NA	7	7	10	NA	18	18
SEQLD_FNNSW	NSW_Gwydir	M47687_001	24	24	19	19	NA	NA	20	20	16	16	27	1	25	25	22	14	7	7	NA	NA	18	18
M_NSW	NSW_Gunnedah	M49020_001	24	24	19	19	NA	NA	20	20	16	16	1	1	25	25	NA	NA	7	7	10	10	18	18
M_NSW	NSW_Gunnedah	M49021_001	24	24	19	19	23	NA	20	20	16	16	1	1	25	25	13	15	7	7	10	10	18	18
M_NSW	NSW_Gunnedah	M49023_001	24	24	19	19	NA	NA	20	20	16	16	1	1	25	25	2	2	7	7	NA	10	18	18
SEQLD_FNNSW	NSW_Richmond_Valley	M49026_001	24	24	19	19	23	NA	20	20	16	16	3	3	25	25	NA	NA	7	7	NA	NA	18	18
N_QLD	NSW_Gwydir	M50293_001	24	24	19	19	23	NA	20	20	16	16	27	3	25	25	22	14	7	7	NA	10	18	18
SEQLD_FNNSW	NSW_Clarence_Valley	M50294_001	24	24	19	19	NA	NA	20	20	16	16	27	1	25	25	NA	14	7	7	NA	10	18	18
SEQLD_FNNSW	NSW_Byron	M50306_001	24	24	19	19	NA	NA	20	20	16	16	27	3	25	25	22	14	7	7	10	10	18	18
SEQLD_FNNSW	NSW_Clarence_Valley	M50344_001	24	24	19	19	NA	NA	20	20	16	16	NA	NA	25	25	4	NA	7	7	NA	10	18	18
SEQLD_FNNSW	NSW_Kyogle	M50355_001	24	24	19	19	23	6	20	20	16	16	27	3	25	25	2	14	7	7	NA	NA	18	18
SEQLD_FNNSW	NSW_Clarence_Valley	M50359_001	24	24	19	19	23	26	20	20	16	16	27	3	25	25	NA	NA	7	7	10	10	18	18
SEQLD_FNNSW	NSW_Byron	M50370_001	24	24	19	19	23	6	20	20	16	16	27	3	25	25	NA	NA	7	7	10	10	18	18
SEQLD_FNNSW	NSW_Byron	M50373_001	24	24	19	19	NA	NA	20	20	16	16	27	3	25	25	22	NA	7	7	10	10	18	18
SEQLD_FNNSW	NSW_Kyogle	M50374_001	24	24	19	19	23	NA	20	20	16	16	27	3	25	25	13	NA	7	7	10	10	18	18
SEQLD_FNNSW	NSW_Richmond_Valley	M50383_001	24	24	19	19	NA	NA	20	20	16	16	NA	NA	25	25	13	NA	7	7	NA	NA	18	18
SEQLD_FNNSW	NSW_Byron	M50392_001	24	24	19	19	NA	NA	20	20	16	16	27	3	25	25	22	14	7	7	10	10	18	18
SEQLD_FNNSW	NSW_Byron	M50393_001	24	24	19	19	23	26	20	20	16	16	27	3	25	25	22	14	7	7	NA	NA	18	18
SEQLD_FNNSW	NSW_Richmond_Valley	M50395_001	24	24	19	19	NA	NA	20	20	16	16	27	3	25	25	22	14	7	7	NA	NA	18	18
S_NSW	NSW_Blayney	M50543_001	24	24	19	19	23	26	20	20	16	16	3	3	25	25	9	NA	7	7	NA	10	18	18
N_QLD	QLD_Mackay	Mackay_F_63479	24	24	19	19	NA	NA	20	20	16	16	1	3	25	25	NA	NA	7	7	NA	10	18	18
VIC	VIC_East_Gippsland	Mallacoota_U_Abigail	24	24	19	19	NA	NA	20	20	16	16	3	3	25	25	21	21	7	7	NA	NA	18	18
VIC	VIC_East_Gippsland	Mallacoota_U_Annie	24	24	19	19	NA	NA	20	20	16	16	3	3	25	25	21	21	7	7	NA	NA	18	18
VIC	VIC_East_Gippsland	Mallacoota_U_Blinky	24	24	19	19	23	26	20	20	16	16	3	3	25	25	21	4	7	7	NA	NA	18	18
VIC	VIC_East_Gippsland	Mallacoota_U_Frankie	24	24	19	19	23	11	20	20	16	16	3	3	25	25	21	21	7	7	NA	NA	18	18
VIC	VIC_East_Gippsland	Mallacoota_U_Solo	24	24	19	19	NA	NA	20	20	16	16	3	3	25	25	21	21	7	7	NA	NA	18	18
VIC	VIC_East_Gippsland	Mallacoota_U_Trip	24	24	19	19	23	11	20	20	16	16	3	3	25	25	21	21	7	7	NA	NA	18	18
VIC	VIC_East_Gippsland	Mallacoota_U_Vicky	24	24	19	19	NA	NA	20	20	16	16	3	3	25	25	21	21	7	7	NA	NA	18	18
S_NSW	NSW_Wingecaribee	M_Chaac_STHD	24	24	19	19	NA	NA	20	20	16	16	3	3	25	25	NA	9	7	7	10	10	18	18
M_NSW	NSW_Gunnedah	M_DECC015_GUH	24	24	19	19	NA	NA	20	20	16	16	1	1	25	25	13	NA	7	7	10	10	18	18
M_NSW	NSW_Gunnedah	M_DECC076_GUH	24	24	19	19	23	NA	20	20	16	16	1	1	25	25	13	15	7	7	10	10	18	18
M_NSW	NSW_Port_Stephens	M_Galloping_PTS	24	24	19	19	NA	NA	20	20	16	16	1	1	25	25	9	NA	7	7	10	10	18	18
S_NSW	NSW_Wollondilly	M_Gendry_STHD	24	24	19	19	23	11	20	20	16	16	3	3	25	25	9	9	7	7	10	10	18	18
M_NSW	NSW_Port_Stephens	M_Howie_PTS	24	24	19	19	NA	NA	20	20	16	16	1	1	25	25	21	4	7	7	10	10	18	18
S_NSW	NSW_Wingecaribee	M_Jimmy_B_STHD	24	24	19	19	23	26	20	20	16	16	1	3	25	25	NA	NA	7	7	10	10	18	18
S_NSW	NSW_Monaro	M_Murray_Monaro	24	24	19	19	23	NA	20	20	16	16	3	3	25	25	NA	2	7	7	10	10	18	18
S_NSW	NSW_Wollondilly	M_Qyburn_STHD	24	24	19	19	23	NA	20	20	16	16	1	1	25	25	NA	NA	7	7	10	10	18	18
S_NSW	NSW_Wollondilly	M_Rhaegar_STHD	24	24	19	19	23	11	20	20	16	16	1	3	25	25	9	9	7	7	10	10	18	18
VIC	VIC_BawBaw	M_SAWS09_HDS	24	24	19	19	NA	NA	20	20	16	16	3	3	25	25	NA	NA	7	7	10	10	18	18
VIC	VIC_BawBaw	M_SAWS12_HDS	24	24	19	19	23	26	20	20	16	16	3	3	25	25	21	21	7	7	10	10	18	18
VIC	VIC_French_Island	M_SAWS22_FRIS	24	24	19	19	23	6	20	20	16	16	3	3	25	25	21	21	7	7	10	10	18	18
VIC	VIC_Strathbogies	M_SAWS24_SHBS	24	24	19	19	NA	NA	20	20	16	16	3	3	25	25	4	2	7	7	10	10	18	18
VIC	VIC_Strathbogies	M_SAWS32_SHBS	24	24	19	19	NA	NA	20	20	16	16	3	3	25	25	21	21	7	7	10	10	18	18
VIC	VIC_South_Gippsland	M_SAWS33_SHGLD	24	24	19	19	23	NA	20	20	16	16	3	3	25	25	21	21	7	7	10	10	18	18
VIC	VIC_Strathbogies	M_SAWS37_SHBS	24	24	19	19	NA	NA	20	20	16	16	3	3	25	25	21	4	7	7	10	10	18	18
M_NSW	NSW_Port_Stephens	M_Solstice_PTS	24	24	19	19	23	NA	20	20	16	16	3	3	25	25	13	NA	7	7	10	10	18	18
S_NSW	NSW_Wollondilly	M_St_james_STHD	24	24	19	19	NA	NA	20	20	16	16	3	3	25	25	9	NA	7	7	10	10	18	18
M_NSW	NSW_Port_Stephens	M_Tai_PTS	24	24	19	19	23	NA	20	20	16	16	1	1	25	25	13	21	7	7	10	10	18	18
VIC	VIC_Moira	MurRiv_F_F6	24	24	19	19	NA	NA	20	20	16	16	3	3	25	25	21	21	7	7	NA	NA	18	18
VIC	VIC_Moira	MurRiv_F_F8	24	24	19	19	NA	NA	20	20	16	16	3	3	25	25	21	21	7	7	NA	NA	18	18
VIC	VIC_Moira	MurRiv_F_FA	24	24	19	19	23	NA	20	20	16	16	3	3	25	25	21	21	7	7	NA	NA	18	18
VIC	VIC_Moira	MurRiv_M_MR001	24	24	19	19	23	6	20	20	16	16	3	3	25	25	21	21	7	7	NA	NA	18	18
VIC	VIC_Moira	MurRiv_M_MR002	24	24	19	19	23	NA	20	20	16	16	3	3	25	25	21	21	7	7	NA	NA	18	18
VIC	VIC_Moira	MurRiv_M_MR003	24	24	19	19	23	11	20	20	16	16	3	3	25	25	21	21	7	7	NA	NA	18	18
VIC	VIC_Moira	MurRiv_M_MR005	24	24	19	19	23	11	20	20	16	16	3	3	25	25	21	21	7	7	NA	NA	18	18
VIC	VIC_Moira	MurRiv_M_MR006	24	24	19	19	23	11	20	20	16	16	3	3	25	25	21	21	7	7	NA	NA	18	18
VIC	VIC_Moira	MurRiv_M_MR007	24	24	19	19	NA	NA	20	20	16	16	3	3	25	25	21	21	7	7	NA	NA	18	18
VIC	VIC_Moira	MurRiv_M_MR008	24	24	19	19	NA	NA	20	20	16	16	3	3	25	25	21	2	7	7	NA	NA	18	18
VIC	VIC_Moira	MurRiv_M_MR009	24	24	19	19	NA	NA	20	20	16	16	3	3	25	25	21	21	7	7	NA	NA	18	18
VIC	VIC_Moira	MurRiv_M_MR010	24	24	19	19	NA	NA	20	20	16	16	3	3	25	25	21	21	7	7	NA	NA	18	18
M_NSW	NSW_Gunnedah	M_USYD014_GUH	24	24	19	19	23	NA	20	NA	16	16	27	1	25	25	22	14	7	7	10	10	18	18
M_NSW	NSW_Gunnedah	M_USYD040_GUH	24	24	19	19	NA	NA	20	20	16	16	1	1	25	25	13	2	7	7	10	10	18	18
M_NSW	NSW_Gunnedah	M_USYD098M_GUH	24	24	19	19	23	NA	20	20	16	16	1	1	25	25	2	2	7	7	10	10	18	18
S_NSW	NSW_Wollondilly	M_Varys_STHD	24	24	19	19	NA	NA	20	20	16	16	1	1	25	25	NA	4	7	7	10	10	18	18
S_NSW	NSW_Wingecaribee	M_Walter_STHD	24	24	19	19	23	26	20	20	16	16	NA	3	25	25	NA	5	7	7	10	10	18	18
S_NSW	NSW_Monaro	M_Xavier_Monaro	24	24	19	19	23	NA	20	20	16	16	3	3	25	25	12	12	7	7	10	10	18	18
SEQLD_FNNSW	NSW_Narrandera	Narrandra_F_N1	24	24	19	19	23	11	20	20	16	16	1	1	25	25	21	21	7	7	NA	NA	18	18
SEQLD_FNNSW	NSW_Narrandera	Narrandra_F_N12	24	24	19	19	23	NA	20	20	16	16	27	1	25	25	NA	2	7	7	NA	NA	18	18
SEQLD_FNNSW	NSW_Narrandera	Narrandra_F_N13	24	24	19	19	23	6	20	20	16	16	27	1	25	25	22	14	7	7	NA	NA	18	18
SEQLD_FNNSW	NSW_Narrandera	Narrandra_F_N14	24	24	19	19	23	11	20	20	16	16	27	1	25	25	22	NA	7	7	NA	NA	18	18
SEQLD_FNNSW	NSW_Narrandera	Narrandra_F_N17	24	24	19	19	23	NA	20	20	16	16	27	1	25	25	22	14	7	7	NA	NA	18	18
VIC	NSW_Narrandera	Narrandra_F_N18	24	24	19	19	23	26	20	20	16	16	27	1	25	25	22	NA	7	7	NA	NA	18	18
SEQLD_FNNSW	NSW_Narrandera	Narrandra_F_N2	24	24	19	19	NA	NA	20	20	16	16	1	1	25	25	21	21	7	7	NA	NA	18	18
VIC	NSW_Narrandera	Narrandra_F_N5	24	24	19	19	23	NA	20	20	16	16	27	1	25	25	21	NA	7	7	NA	NA	18	18
SEQLD_FNNSW	NSW_Narrandera	Narrandra_M_N11	24	24	19	19	NA	NA	20	20	16	16	27	1	25	25	NA	NA	7	7	NA	NA	18	18
VIC	NSW_Narrandera	Narrandra_M_N15	24	24	19	19	23	NA	20	20	16	16	27	1	25	25	22	14	7	7	NA	NA	18	18
SEQLD_FNNSW	NSW_Narrandera	Narrandra_M_N16	24	24	19	19	NA	NA	20	20	16	16	27	1	25	25	2	14	7	7	NA	NA	18	18
SEQLD_FNNSW	NSW_Narrandera	Narrandra_M_N3	24	24	19	19	23	6	20	20	16	16	3	3	25	25	21	21	7	7	NA	NA	18	18
SEQLD_FNNSW	NSW_Narrandera	Narrandra_M_N6	24	24	19	19	NA	NA	20	20	16	16	27	1	25	25	NA	14	7	7	NA	NA	18	18
SEQLD_FNNSW	NSW_Narrandera	Narrandra_M_N7	24	24	19	19	23	NA	20	20	16	16	27	1	25	25	NA	NA	7	7	NA	NA	18	18
SEQLD_FNNSW	NSW_Narrandera	Narrandra_M_N8	24	24	19	19	NA	NA	NA	NA	16	16	1	1	25	25	21	2	7	7	NA	NA	18	18
SEQLD_FNNSW	NSW_Narrandera	Narrandra_M_N9	24	24	19	19	23	6	20	20	16	16	27	1	25	25	NA	NA	7	7	NA	10	18	18
VIC	NSW_Narrandera	Narran_M_45930	24	24	19	19	23	26	20	20	16	16	1	1	25	25	21	21	7	7	NA	NA	18	18
N_QLD	QLD_Sunshine_Coast	Noosa_F_65657	24	24	19	19	23	6	20	20	16	16	1	3	25	25	NA	NA	7	7	NA	10	18	18
N_QLD	QLD_Sunshine_Coast	Noosa_F_70593	24	24	19	19	23	6	20	20	16	16	3	3	25	25	12	9	7	7	10	10	18	18
N_QLD	QLD_Sunshine_Coast	Noosa_F_74009	24	24	19	19	NA	NA	20	20	16	16	1	3	25	25	12	4	7	7	NA	10	18	18
N_QLD	QLD_Sunshine_Coast	Noosa_F_79303	24	24	19	19	NA	NA	20	20	16	16	27	3	25	25	4	28	7	7	10	10	18	18
N_QLD	QLD_Sunshine_Coast	Noosa_M_49880	24	24	19	19	23	26	20	20	16	16	NA	NA	25	25	22	14	7	7	10	10	18	18
N_QLD	QLD_Sunshine_Coast	Noosa_M_79211	24	24	19	19	NA	NA	20	NA	16	16	NA	NA	25	25	NA	NA	7	7	10	10	18	18
N_QLD	QLD_Sunshine_Coast	Noosa_M_79763	24	24	19	19	23	NA	20	20	16	16	27	3	25	25	NA	NA	7	7	10	10	18	18
SEQLD_FNNSW	NSW_Richmond_Valley	NRiv_F_M50347	24	24	19	19	NA	NA	NA	NA	16	16	27	3	25	25	13	NA	7	7	NA	NA	18	18
SEQLD_FNNSW	NSW_Kyogle	NRiv_F_M50350	24	24	19	19	NA	NA	20	20	16	16	3	3	25	25	NA	NA	7	7	NA	10	18	18
SEQLD_FNNSW	NSW_Lismore	NRiv_F_M50379	24	24	19	19	NA	NA	20	20	16	16	27	3	25	25	22	14	7	7	10	10	18	18
SEQLD_FNNSW	NSW_Lismore	NRiv_F_M50411	24	24	19	19	23	6	20	20	16	16	3	3	25	25	NA	NA	7	7	NA	10	18	18
SEQLD_FNNSW	NSW_Lismore	NRiv_F_M50451	24	24	19	19	NA	NA	20	20	16	16	27	3	25	25	13	NA	7	7	10	10	18	18
SEQLD_FNNSW	NSW_Lismore	NRiv_F_M50467	24	24	19	19	23	NA	20	20	16	16	3	3	25	25	9	NA	7	7	NA	NA	18	18
SEQLD_FNNSW	NSW_Lismore	NRiv_F_M50517	24	24	19	19	23	11	20	20	16	16	1	3	25	25	NA	NA	7	7	NA	10	18	18
SEQLD_FNNSW	NSW_Byron	NRiv_F_M50531	24	24	19	19	NA	NA	20	20	16	16	NA	NA	25	25	22	14	7	7	10	10	18	18
SEQLD_FNNSW	NSW_Ballina	NRiv_M_M50329	24	24	19	19	NA	NA	20	20	16	16	27	3	25	25	22	14	7	7	10	10	18	18
SEQLD_FNNSW	NSW_Ballina	NRiv_M_M50450	24	24	19	19	NA	NA	20	20	16	16	1	3	25	25	13	8	7	7	10	10	18	18
SEQLD_FNNSW	NSW_Lismore	NRiv_M_M50511	24	24	19	19	NA	NA	NA	NA	16	16	27	3	25	25	22	14	7	7	10	10	18	18
N_QLD	QLD_North_Burnett	NthBurn_F_72194	24	24	19	19	NA	NA	20	20	16	16	3	3	25	25	4	NA	7	7	NA	10	18	18
SEQLD_FNNSW	QLD_North_Burnett	NthBurn_F_80750	24	24	19	19	23	NA	20	20	16	16	1	3	25	25	9	9	7	7	NA	10	18	18
N_QLD	QLD_North_Burnett	NthBurn_F_87227	24	24	19	19	NA	NA	20	20	16	16	27	3	25	25	9	17	7	7	NA	10	NA	NA
N_QLD	QLD_North_Burnett	NthBurn_M_55989	24	24	19	19	23	NA	20	20	16	16	27	3	25	25	NA	NA	7	7	10	10	NA	NA
N_QLD	QLD_North_Burnett	NthBurn_M_73175	24	24	19	19	23	NA	20	20	16	16	3	3	25	25	NA	NA	7	7	10	10	18	18
N_QLD	NSW_Narrabri	Pillig_M_M47976	24	24	19	19	23	26	20	20	16	16	27	3	25	25	NA	NA	7	7	NA	NA	18	18
M_NSW	NSW_Warrumbungle	Pillig_F_M47418	24	24	19	19	NA	NA	20	20	16	16	NA	NA	25	25	21	NA	7	7	NA	10	18	18
M_NSW	NSW_Warrumbungle	Pillig_M_M47035	24	24	19	19	23	11	20	20	16	16	1	3	25	25	NA	NA	7	7	NA	10	18	NA
M_NSW	NSW_Warrumbungle	Pillig_M_M47420	24	24	19	19	23	NA	20	20	16	16	3	3	25	25	9	9	7	7	10	10	NA	NA
M_NSW	NSW_Port_Macquarie	PMac_F_81925	24	24	19	19	23	26	20	20	16	16	27	1	25	25	NA	NA	7	7	NA	NA	18	18
M_NSW	NSW_Port_Macquarie	PMac_F_81926	24	24	19	19	NA	NA	20	20	16	16	1	3	25	25	13	13	7	7	NA	NA	18	18
M_NSW	NSW_Port_Macquarie	PMac_F_81927	24	24	19	19	NA	NA	20	20	16	16	27	3	25	25	22	14	7	7	NA	NA	18	18
M_NSW	NSW_Port_Macquarie	PMac_F_81996	24	24	19	19	23	6	20	20	16	16	1	3	25	25	13	13	7	7	NA	10	NA	NA
M_NSW	NSW_Port_Macquarie	PMac_M_81900	24	24	19	19	23	11	20	20	16	16	27	1	25	25	13	NA	7	7	NA	NA	18	18
M_NSW	NSW_Port_Macquarie	PMac_M_81913	24	24	19	19	NA	NA	20	20	16	16	1	1	25	25	13	9	7	7	NA	10	18	18
M_NSW	NSW_Port_Macquarie	PMac_M_81967	24	24	19	19	23	NA	20	NA	16	16	NA	27	25	25	NA	NA	7	7	10	10	18	18
M_NSW	NSW_Port_Macquarie	PortMac_F_50048	24	24	19	19	NA	NA	20	20	16	16	27	3	25	25	13	NA	7	7	NA	NA	18	18
M_NSW	NSW_Port_Macquarie	PortMac_M_50047	24	24	19	19	23	NA	20	20	16	16	1	1	25	25	NA	NA	7	7	NA	10	18	18
M_NSW	NSW_Port_Macquarie	Port_Macquarie_F_Emma	24	24	19	19	23	11	20	20	16	16	27	3	25	25	13	NA	7	7	10	10	18	18
M_NSW	NSW_Port_Macquarie	Port_Macquarie_F_M50239	24	24	19	19	NA	NA	20	20	16	16	27	3	25	25	13	NA	7	7	NA	NA	18	18
M_NSW	NSW_Port_Macquarie	Port_Macquarie_M_Callum	24	24	19	19	NA	NA	20	20	16	16	1	3	25	25	13	9	7	7	NA	NA	18	18
M_NSW	NSW_Port_Macquarie	Port_Macquarie_M_M50237	24	24	19	19	23	26	20	20	16	16	3	3	25	25	9	NA	7	7	NA	NA	18	18
N_QLD	QLD_Redland	Redland_F_94829	24	24	19	19	NA	NA	20	20	16	16	27	3	25	25	12	NA	7	7	10	10	18	18
N_QLD	QLD_Redland	Redland_F_95776	24	24	19	19	NA	NA	20	20	16	16	27	3	25	25	2	14	7	7	10	10	18	18
SEQLD_FNNSW	QLD_Redland	Redland_M_63768	24	24	19	19	NA	NA	20	20	16	16	NA	NA	25	25	NA	NA	7	7	NA	10	18	18
SEQLD_FNNSW	QLD_Redland	Redland_M_71818	24	24	19	19	23	26	20	20	16	16	1	3	25	25	NA	NA	7	7	NA	NA	18	18
SEQLD_FNNSW	QLD_Redland	Redland_M_83962	24	24	19	19	23	NA	20	20	16	16	3	3	25	25	9	9	7	7	NA	NA	18	18
SEQLD_FNNSW	NSW_Clarence_Valley	SClarence_F_M50437	24	24	19	19	23	NA	20	20	16	16	1	3	25	25	4	NA	7	7	10	10	18	18
SEQLD_FNNSW	QLD_Southern_Downs	SDowns_F_62050	24	24	19	19	NA	NA	20	20	16	16	NA	NA	25	25	22	14	7	7	NA	10	18	18
N_QLD	QLD_South_Burnett	SthBurn_F_85725	24	24	19	19	NA	NA	20	20	16	16	27	3	25	25	22	14	7	7	NA	NA	18	18
N_QLD	QLD_South_Burnett	SthBurn_F_86009	24	24	19	19	23	NA	20	20	16	16	27	1	25	25	9	17	7	7	NA	NA	18	18
N_QLD	QLD_South_Burnett	SthBurn_F_86231	24	24	19	19	23	6	20	20	16	16	27	3	25	25	NA	NA	7	7	NA	10	18	18
N_QLD	QLD_South_Burnett	SthBurn_F_86628	24	24	19	19	NA	NA	20	20	16	16	3	27	25	25	9	NA	7	7	10	10	18	18
N_QLD	QLD_South_Burnett	SthBurn_F_86919	24	24	19	19	23	NA	20	20	16	16	NA	NA	25	25	22	14	7	7	10	10	18	18
N_QLD	QLD_South_Burnett	SthBurn_F_93286	24	24	19	19	23	6	20	20	16	16	NA	NA	25	25	22	14	7	7	10	10	18	18
N_QLD	QLD_South_Burnett	SthBurn_F_95162	24	24	19	19	NA	NA	20	20	16	16	27	1	25	25	NA	NA	7	7	NA	10	18	18
N_QLD	QLD_South_Burnett	SthBurn_M_53159	24	24	19	19	NA	NA	20	20	16	16	27	3	25	25	22	14	7	7	10	10	18	18
N_QLD	QLD_South_Burnett	SthBurn_M_65901	24	24	19	19	NA	NA	20	20	16	16	27	3	25	25	NA	NA	7	7	10	10	18	18
N_QLD	QLD_South_Burnett	SthBurn_M_80665	24	24	19	19	NA	NA	20	20	16	16	3	27	25	25	22	14	7	7	NA	10	NA	NA
N_QLD	QLD_Sunshine_Coast	Sunshine_Coast_M_76877	24	24	19	19	NA	NA	20	20	16	16	27	3	25	25	22	14	7	7	NA	10	18	18
N_QLD	QLD_Sunshine_Coast	Sunshine_Coast_M_79598	24	24	19	19	23	NA	20	20	16	16	27	3	25	25	22	14	7	7	10	10	18	18
N_QLD	QLD_Sunshine_Coast	Sunshine_Coast_M_79817	24	24	19	19	NA	NA	20	20	16	16	3	3	25	25	9	NA	7	7	10	10	NA	NA
N_QLD	QLD_Sunshine_Coast	Sunshine_Coast_M_86054	24	24	19	19	NA	NA	20	20	16	16	3	3	25	25	4	NA	7	7	10	10	18	18
S_NSW	NSW_Sutherland	SWSyd_F_M48896	24	24	19	19	NA	NA	20	20	16	16	NA	3	25	25	NA	5	7	7	10	10	NA	NA
S_NSW	NSW_Campbelltown	SWSyd_M_Biya	24	24	19	19	23	NA	20	20	16	16	1	3	25	25	NA	NA	7	7	NA	10	18	18
S_NSW	NSW_Campbelltown	SWSyd_M_Dalang	24	24	19	19	23	26	20	20	16	16	1	3	25	25	9	9	7	7	NA	NA	18	18
S_NSW	NSW_Campbelltown	SWSyd_M_Giloa	24	24	19	19	NA	NA	NA	NA	16	16	NA	3	25	25	NA	NA	7	7	NA	10	18	NA
S_NSW	NSW_Campbelltown	SWSyd_M_Kimber	24	24	19	19	NA	NA	20	20	16	16	1	3	25	25	NA	5	7	7	NA	NA	18	18
S_NSW	NSW_Campbelltown	SWSyd_M_Mirribi	24	24	19	19	23	NA	20	20	16	16	1	3	25	25	9	5	7	7	10	10	18	18
S_NSW	NSW_Campbelltown	SWSyd_M_Yung	24	24	19	19	NA	NA	20	20	16	NA	1	3	25	25	9	NA	7	7	NA	10	18	18
VIC	VIC_Glenelg	SWVic_F_Z73845	24	24	19	19	23	26	20	20	16	16	3	3	25	25	21	21	7	7	NA	NA	18	18
VIC	VIC_Moyne	SWVic_F_Z73848	24	24	19	19	NA	NA	20	20	16	16	3	3	25	25	21	21	7	7	NA	NA	18	18
VIC	VIC_Glenelg	SWVic_M_Z73841	24	24	19	19	NA	NA	20	20	16	16	3	3	25	25	21	21	7	7	NA	NA	18	18
VIC	VIC_Glenelg	SWVic_M_Z73856	24	24	19	19	NA	NA	20	20	16	16	3	3	25	25	21	21	7	7	NA	NA	18	18
SEQLD_FNNSW	NSW_Tenterfield	Tenter_M_61949	24	24	19	19	NA	NA	20	20	16	16	NA	NA	25	25	NA	NA	7	7	NA	10	18	18
N_QLD	QLD_Toowoomba	Toowoo_F_58264	24	24	19	19	23	26	20	20	16	16	3	27	25	25	22	14	7	7	NA	10	18	18
N_QLD	QLD_Toowoomba	Toowoo_F_79193	24	24	19	19	23	NA	20	20	16	16	1	3	25	25	NA	NA	7	7	10	10	18	18
N_QLD	QLD_Toowoomba	Toowoomba_F_55522	24	24	19	19	23	NA	20	20	16	16	NA	NA	25	25	22	14	7	7	10	10	18	18
N_QLD	QLD_Toowoomba	Toowoomba_F_58076	24	24	19	19	NA	NA	20	20	16	16	NA	NA	25	25	22	14	7	7	NA	10	18	18
N_QLD	QLD_Toowoomba	Toowoomba_F_70978	24	24	19	19	NA	NA	20	20	16	16	NA	NA	25	25	22	14	7	7	NA	NA	18	18
N_QLD	QLD_Toowoomba	Toowoomba_F_74526	24	24	19	19	23	NA	20	20	16	16	27	1	25	25	9	17	7	7	10	10	18	18
N_QLD	QLD_Toowoomba	Toowoomba_F_79192	24	24	19	19	NA	NA	20	20	16	16	NA	NA	25	25	22	14	7	7	10	10	18	18
N_QLD	QLD_Toowoomba	Toowoomba_F_79503	24	24	19	19	NA	NA	20	20	16	16	3	3	25	25	9	NA	7	7	NA	NA	18	18
N_QLD	QLD_Toowoomba	Toowoomba_F_86343	24	24	19	19	23	NA	20	20	16	16	NA	3	25	25	22	14	7	7	10	10	NA	NA
N_QLD	QLD_Toowoomba	Toowoomba_F_87937	24	24	19	19	NA	NA	20	20	16	16	NA	NA	25	25	22	14	7	7	10	10	18	18
N_QLD	QLD_Toowoomba	Toowoomba_F_92545	24	24	19	19	23	6	NA	NA	16	16	1	3	25	25	2	28	7	7	10	10	18	18
N_QLD	QLD_Toowoomba	Toowoomba_M_72310	24	24	19	19	23	26	20	20	16	16	NA	3	25	25	22	14	7	7	NA	10	18	18
SEQLD_FNNSW	NSW_Tweed_Heads	Tweed_Heads_F_M50445	24	24	19	19	23	26	20	20	16	16	27	3	25	25	9	NA	7	7	NA	10	18	18
SEQLD_FNNSW	NSW_Tweed_Heads	Tweed_Heads_M_53390	24	24	19	19	23	6	20	20	16	16	27	1	25	25	22	14	7	7	10	10	18	18
SEQLD_FNNSW	NSW_Tweed_Heads	Tweed_Heads_M_57043	24	24	19	19	23	26	20	20	16	16	27	3	25	25	22	14	7	7	NA	NA	18	18
N_QLD	QLD_Western_Downs	WDowns_F_70719	24	24	19	19	NA	NA	NA	NA	16	16	NA	NA	25	25	NA	NA	7	7	10	10	18	18
N_QLD	QLD_Western_Downs	WDowns_F_82321	24	24	19	19	NA	NA	20	20	16	16	27	1	25	25	NA	NA	7	7	10	10	18	18
N_QLD	QLD_Western_Downs	WDowns_M_75384	24	24	19	19	NA	NA	20	20	16	16	3	3	25	25	13	9	7	7	10	10	18	18
N_QLD	QLD_Western_Downs	WDowns_F_55372	24	24	19	19	23	NA	20	20	16	16	3	3	25	25	NA	12	7	7	10	10	18	18
N_QLD	QLD_Western_Downs	WDowns_F_70143	24	24	19	19	23	6	20	20	16	16	3	3	25	25	13	NA	7	7	NA	10	18	18
N_QLD	QLD_Western_Downs	WDowns_M_70754	24	24	19	19	NA	NA	20	20	16	16	3	27	25	25	22	14	7	7	10	10	18	18
